# Supplementary material for: The Epigenetic Landscape of Latent Kaposi Sarcoma-Associated Herpesvirus Genomes
Source: PLoS Pathog. 2010 Jun 3;6(6):e1000935. doi: 10.1371/journal.ppat.1000935 (PMC2880564; doi:10.1371/journal.ppat.1000935)
Supplement: Dataset S1 — Dataset containing all datapoints used for Figures 2 to 6, 7 and 8, and for the calculation of correlation coefficients given in Tables 1 and 2. (0.60 MB XLS) [file ppat.1000935.s004.xls]

## Sheet: Sheet1
						MeDIP						ChIP
				CpG Frequencies								H3K9/K14-ac		H3K4-me3			H3K27-me3			H3K9-me3
				Type P	Type M	BacM	BCBL1	AP3	HBL6	SLKp	SLK-5dpi	BCBL1	SLKp	BCBL1	SLKp	SLK-5dpi	BCBL1	SLKp	SLK-5dpi	BCBL1	SLKp	SLK-5dpi
			Minimum	0	0	0.00289	0	0	0	0	0	0.246538	0.473678	0.276575	0.119225	0.184582	0.122642	0.200522	0.299353	0.169425	0.06091	0.0830167
			Maximum	53	36	1.29761	1.60275	1.43152	1.67065	0.422178	0.0419657	44.3338	25.9164	22.7881	16.4871	10.0341	4.57049	18.0467	5.53823	5.23341	1.84417	1.93473
			Average	14.6277	14.472	0.576383	0.291948	0.308536	0.509583	0.0495828	0.00616113	2.90278	2.42294	2.0052	0.810595	1.66628	1.76384	7.39267	2.65687	0.798205	0.509315	0.395697
			StDev	6.00496	5.67475	0.202754	0.287966	0.273202	0.309732	0.0714999	0.00727503	3.07594	2.30621	2.07167	1.11971	1.45921	1.04908	3.03383	0.842498	0.845431	0.226801	0.221015
Sequence Window
#	Start	End		Value	Value	Value	Value	Value	Value	Value	Value	Value	Value	Value	Value	Value	Value	Value	Value	Value	Value	Value
1	1	250		9	7	0.407929	0	0	0.00109312	0	0	6.48607	6.7635	4.13849	3.39116	3.69844	0.407419	1.38816	1.16735	0.242468	0.463477	0.334439
2	101	350		10	8	0.307492	0.0019925	0	0.0126167	0	0	5.62059	4.81787	3.23545	2.09577	2.89699	0.419439	1.43825	1.86067	0.254468	0.335041	0.33216
3	201	450		8	7	0.210706	0.0161089	0.0060625	0.05166	0	0.0094225	4.44591	3.46656	2.24791	1.1453	2.0097	0.496844	1.61938	2.06923	0.277875	0.278582	0.275448
4	301	550		5	7	0.232086	0.0458823	0.029897	0.132689	0.000843333	0.00663111	4.14306	3.44648	1.84376	0.816375	1.75783	0.618931	1.90803	1.41342	0.240779	0.223251	0.32422
5	401	650		11	11	0.291909	0.103881	0.0577783	0.295933	0.005735	0.00323182	4.04043	3.18779	1.30714	0.501675	1.45776	0.790693	2.47984	1.76741	0.219701	0.233575	0.379639
6	501	750		10	10	0.273492	0.125552	0.066627	0.352598	0.009644	0.00470556	3.20395	2.38104	1.01238	0.417976	1.44887	0.887016	2.78575	2.51295	0.286527	0.33783	0.428143
7	601	850		7	5	0.166513	0.0950437	0.0549238	0.233521	0.00813375	0.009	2.16603	1.58529	0.668021	0.289934	1.0066	0.95432	2.9496	2.64434	0.301366	0.361914	0.325204
8	701	950		5	5	0.11155	0.081595	0.0483283	0.153996	0.00778667	0.00725	1.79638	1.46696	0.441777	0.185962	0.472303	1.02423	3.6106	2.19268	0.27559	0.224526	0.113108
9	801	1050		5	5	0.128805	0.110917	0.0613483	0.13571	0.0108833	0.0069575	1.36088	1.2144	0.378932	0.18842	0.403782	1.07245	3.61782	2.47444	0.386818	0.407425	0.0980675
10	901	1150		4	5	0.155421	0.124202	0.0718225	0.1307	0.00764125	0.008954	1.1971	1.11192	0.383519	0.190999	0.470694	1.20364	3.5627	2.44347	0.399746	0.405226	0.182602
11	1001	1250		4	2	0.201079	0.133	0.088299	0.152072	0.00169111	0.00438857	1.11982	1.05378	0.364304	0.194061	0.482803	1.28965	4.03127	2.22419	0.342572	0.347369	0.258571
12	1101	1350		6	5	0.243051	0.161372	0.124462	0.206848	0	0.000141429	1.11139	1.02213	0.329437	0.196369	0.374776	1.24051	4.48619	2.15477	0.295603	0.343697	0.298352
13	1201	1450		6	6	0.316783	0.23078	0.186738	0.270892	0	0	1.1558	0.98571	0.320054	0.216361	0.444506	1.24986	4.89843	2.35053	0.275006	0.281668	0.332527
14	1301	1550		6	6	0.337025	0.261022	0.2063	0.311547	0	0	1.17018	1.02724	0.3303	0.195242	0.455773	1.31425	4.39334	2.33247	0.27502	0.248558	0.341453
15	1401	1650		6	5	0.220519	0.196934	0.156187	0.26025	0	0.00229571	1.23394	1.14933	0.367372	0.167841	0.384016	1.49031	3.67932	2.04516	0.293494	0.524757	0.287108
16	1501	1750		5	6	0.17407	0.155637	0.124705	0.207583	0	0.00243333	1.26595	1.14158	0.365223	0.161506	0.399246	1.52636	3.78189	1.9842	0.285643	0.577785	0.235051
17	1601	1850		3	4	0.100343	0.0861583	0.0704883	0.122439	0	0.00183	1.29349	1.09652	0.342128	0.127252	0.35821	1.52969	4.28636	1.99039	0.254615	0.523932	0.142584
18	1701	1950		5	5	0.0552833	0.039065	0.0295833	0.0525125	0	0.002386	1.23925	1.03992	0.363345	0.150252	0.484623	1.49835	4.22733	2.23139	0.214183	0.410713	0.302495
19	1801	2050		4	4	0.0675375	0.0493725	0.0374563	0.0381833	0	0.00149143	1.28606	1.01854	0.36504	0.162029	0.45825	1.51243	4.41199	2.34521	0.236228	0.356441	0.355555
20	1901	2150		3	4	0.090555	0.084345	0.070725	0.090335	0	0	1.37089	1.01435	0.348817	0.17904	0.44451	1.61533	5.03882	2.53668	0.270857	0.34025	0.328597
21	2001	2250		2	3	0.163522	0.224002	0.233755	0.232917	0.008564	0.002893	1.2525	0.947291	0.364829	0.182598	0.40585	1.54093	4.59021	2.44135	0.289563	0.563525	0.289007
22	2101	2350		7	4	0.209413	0.322197	0.355905	0.421772	0.0178133	0.00707333	1.21955	0.870108	0.376097	0.169527	0.325131	1.52815	4.40172	2.36946	0.317643	0.573989	0.337699
23	2201	2450		7	7	0.288334	0.476519	0.53259	0.650226	0.043188	0.012588	1.3431	0.825716	0.501162	0.317081	1.08776	1.84824	4.88915	3.1697	0.343258	0.467487	0.43018
24	2301	2550		7	6	0.284918	0.425427	0.490501	0.652674	0.05095	0.008681	1.48243	0.940604	0.537114	0.316904	1.20036	1.90612	5.24452	3.2341	0.302875	0.444453	0.287044
25	2401	2650		5	4	0.291244	0.332312	0.443736	0.619938	0.055427	0.006777	1.74132	1.08972	0.586949	0.318501	1.22713	1.93949	6.09976	3.17069	0.30669	0.422896	0.180493
26	2501	2750		10	9	0.35572	0.24679	0.426795	0.640255	0.0615033	0.00905	2.2564	1.26244	0.633907	0.196312	0.63865	1.95526	6.84142	2.5886	0.318343	0.318782	0.111995
27	2601	2850		11	10	0.443488	0.146259	0.385505	0.700034	0.062696	0.00724333	2.40327	0.981448	1.02814	0.277597	1.19455	1.68967	5.80255	2.74485	0.347668	0.361707	0.267061
28	2701	2950		8	8	0.429377	0.107166	0.351159	0.669576	0.06275	0.00758091	2.51511	0.92893	1.22664	0.313923	1.39995	1.59874	5.3554	2.77029	0.31722	0.413987	0.283049
29	2801	3050		11	10	0.369514	0.0386963	0.284324	0.558239	0.05805	0.00832286	3.01093	0.994495	1.71043	0.292509	1.28661	1.57628	5.2694	2.53789	0.25351	0.455136	0.217134
30	2901	3150		16	14	0.381212	0.0217333	0.260528	0.521463	0.049995	0.0074625	3.64566	1.14424	2.14487	0.252382	1.05526	1.67052	5.9347	2.44908	0.245212	0.42246	0.183785
31	3001	3250		15	17	0.547952	0.035715	0.32922	0.665317	0.0462538	0.00798333	4.90761	1.48496	2.51713	0.289343	1.07143	1.8416	7.36635	2.59765	0.269923	0.395022	0.163277
32	3101	3350		11	11	0.495456	0.0585909	0.299341	0.662332	0.03086	0.00944375	5.29513	1.74024	2.49693	0.32402	1.14667	1.99891	8.12746	2.79358	0.344352	0.409822	0.252301
33	3201	3450		8	11	0.352392	0.0888531	0.24856	0.511729	0.0183515	0.007297	4.78468	1.76442	2.04371	0.311753	1.13627	1.99941	7.65078	2.76981	0.35171	0.355965	0.241966
34	3301	3550		8	7	0.345139	0.141564	0.285048	0.450423	0.0145642	0.00504875	4.41487	1.79924	1.57164	0.303372	1.16836	1.9719	6.72696	2.64604	0.324109	0.280249	0.186667
35	3401	3650		9	10	0.394438	0.2412	0.376417	0.52888	0.00978833	0.00633	3.66934	1.75442	1.12154	0.31838	1.21316	2.02676	5.9553	2.41848	0.317803	0.318107	0.280188
36	3501	3750		13	12	0.51029	0.421845	0.56143	0.657089	0.00264	0.003784	3.03175	1.96023	0.7239	0.305923	1.03345	2.12546	7.41113	2.51134	0.338883	0.39806	0.274348
37	3601	3850		13	14	0.555921	0.466834	0.552266	0.708425	0.00093125	0.00205375	2.3895	1.849	0.554582	0.23693	0.783394	2.07294	7.43342	2.48213	0.339021	0.441955	0.185359
38	3701	3950		10	13	0.500599	0.407523	0.423324	0.515507	0.00444875	0.00146	1.67117	1.58658	0.460948	0.180584	0.548687	2.01563	7.32182	2.44909	0.315897	0.536219	0.123368
39	3801	4050		6	8	0.466777	0.357567	0.35621	0.427831	0.014835	0.001602	1.45429	1.50792	0.43106	0.190232	0.515313	2.11164	8.11901	2.65569	0.299118	0.625773	0.225775
40	3901	4150		9	7	0.469012	0.324651	0.32942	0.395637	0.0300888	0.003715	1.24332	1.35259	0.38962	0.198827	0.435862	2.14006	7.94838	2.66005	0.314355	0.637018	0.38777
41	4001	4250		9	11	0.378183	0.247913	0.251992	0.319326	0.0315667	0.006758	1.0431	1.11113	0.490252	0.349675	0.98723	2.34571	7.85105	3.14989	0.37243	0.639708	0.675448
42	4101	4350		8	10	0.220032	0.13543	0.129614	0.187526	0.0107487	0.00271	1.10946	1.03731	0.536319	0.459961	1.50618	2.39441	8.5168	3.76941	0.377744	0.540485	0.80692
43	4201	4450		4	6	0.23575	0.145869	0.13497	0.141012	0.00776667	0.000705833	1.19752	1.10217	0.510267	0.400796	1.27555	2.22818	9.1187	3.49944	0.398747	0.549179	0.787627
44	4301	4550		6	4	0.249028	0.154459	0.143676	0.154613	0.006116	0.001421	1.20114	1.10106	0.496306	0.354415	1.13666	2.11603	8.77593	3.22673	0.42829	0.603631	0.674527
45	4401	4650		7	6	0.263252	0.163858	0.168575	0.201121	0.009655	0.003556	1.18019	1.1087	0.375478	0.255727	0.758035	1.89964	7.06747	2.90885	0.380757	0.555228	0.354932
46	4501	4750		9	9	0.322068	0.205979	0.234432	0.281428	0.0237837	0.00475	1.18158	1.20607	0.338251	0.191051	0.37904	1.89559	6.96752	2.617	0.379094	0.478567	0.166149
47	4601	4850		10	9	0.422342	0.293288	0.36032	0.47424	0.0519667	0.00507	1.21354	1.24512	0.34038	0.177537	0.261258	1.99564	6.56432	2.63281	0.362395	0.434985	0.0830167
48	4701	4950		7	9	0.478762	0.376328	0.480713	0.526663	0.0953483	0.0112333	1.32164	1.20239	0.419482	0.297062	0.87121	2.28555	8.607	3.17853	0.335763	0.337215	0.245345
49	4801	5050		11	11	0.475176	0.362795	0.485999	0.60251	0.111215	0.0121262	1.4036	1.27546	0.408143	0.267766	0.803915	2.44721	8.99867	2.92603	0.342109	0.238107	0.225044
50	4901	5150		11	11	0.451047	0.316372	0.439903	0.545739	0.10295	0.010918	1.4303	1.26621	0.459698	0.31059	1.02952	2.35283	7.8312	2.84112	0.332458	0.159203	0.32431
51	5001	5250		13	14	0.404693	0.25156	0.331777	0.415076	0.0561883	0.006516	1.64353	1.46962	0.474323	0.329162	1.26444	2.16031	8.41164	3.08942	0.346232	0.242733	0.341435
52	5101	5350		11	12	0.400309	0.258364	0.320189	0.422242	0.0405662	0.00580125	1.78165	1.74139	0.406834	0.281296	1.13061	2.33326	9.68112	3.16575	0.352733	0.36892	0.223285
53	5201	5450		11	9	0.404983	0.288925	0.315222	0.418507	0.0328717	0.00796167	1.67863	1.7901	0.431732	0.350733	1.38138	2.37879	9.18484	3.36301	0.378415	0.490227	0.276553
54	5301	5550		6	8	0.476617	0.422375	0.363148	0.50037	0.04423	0.00737	1.40426	1.77317	0.399272	0.24886	0.947462	2.26456	6.84681	2.74044	0.548423	0.462447	0.297392
55	5401	5650		7	8	0.478102	0.464686	0.381466	0.541043	0.0372987	0.00819125	1.28774	1.95493	0.369318	0.20649	0.822949	2.05683	5.91992	2.31546	0.496024	0.356903	0.206937
56	5501	5750		6	7	0.598123	0.608591	0.567734	0.671114	0.028712	0.01006	1.18145	1.95174	0.47443	0.454255	1.83618	2.11029	6.52473	3.1375	0.420048	0.417761	0.254741
57	5601	5850		8	10	0.647056	0.651175	0.629238	0.83576	0.0219833	0.0083625	1.15631	1.83886	0.589148	0.648868	2.4744	2.27221	7.37083	3.76131	0.432132	0.541921	0.773939
58	5701	5950		12	12	0.581311	0.564803	0.487024	0.774221	0.0106683	0.00519583	1.23765	2.04128	0.493812	0.478869	1.79303	2.09825	7.16537	3.02887	0.359546	0.470141	0.659526
59	5801	6050		10	12	0.570199	0.513239	0.409332	0.621176	0.00563083	0.002205	1.21374	1.84603	0.538476	0.496337	1.87663	2.14423	7.26148	3.28858	0.329111	0.498727	0.713739
60	5901	6150		10	10	0.64464	0.554238	0.444605	0.661502	0.00271	0	1.31723	1.68438	0.448945	0.369302	1.45978	2.11927	7.27638	3.19389	0.28551	0.429222	0.237762
61	6001	6250		7	7	0.65385	0.53897	0.450147	0.67293	0	0	1.3876	1.61761	0.443145	0.329943	1.16173	2.13619	7.75803	3.10201	0.278786	0.38273	0.223034
62	6101	6350		6	7	0.646448	0.575068	0.473415	0.661689	0.001879	0	1.50066	1.69229	0.362016	0.220861	0.64687	2.05099	8.42753	2.93572	0.270992	0.341615	0.140427
63	6201	6450		9	10	0.568569	0.542035	0.442785	0.638268	0.011531	0.001061	1.403	1.56857	0.365624	0.241507	0.725024	2.02607	8.39134	3.01597	0.25692	0.38419	0.22892
64	6301	6550		13	12	0.502955	0.48091	0.45118	0.54799	0.0469975	0.00421125	1.24028	1.43045	0.399487	0.271674	0.770921	2.03027	8.19857	2.95358	0.339166	0.465775	0.319811
65	6401	6650		13	15	0.645483	0.587298	0.5991	0.701286	0.089505	0.00841667	1.23024	1.50513	0.455087	0.382563	1.1581	2.09668	9.03094	3.23416	0.42436	0.465827	0.354077
66	6501	6750		13	13	0.803018	0.752865	0.746883	0.960023	0.15217	0.0170417	1.05158	1.32405	0.496213	0.456562	1.70441	2.09296	9.79678	3.73106	0.343268	0.339312	0.40091
67	6601	6850		11	12	0.579913	0.566109	0.56315	0.795965	0.136563	0.016278	0.975751	1.30985	0.427649	0.316105	1.23814	1.8854	8.22151	3.10399	0.298555	0.283856	0.246166
68	6701	6950		9	7	0.406806	0.413816	0.428952	0.613554	0.112015	0.014693	0.911048	1.20818	0.421619	0.245414	0.977191	1.82423	6.6914	2.59194	0.286004	0.236133	0.210807
69	6801	7050		10	10	0.414494	0.430794	0.479781	0.616964	0.119031	0.0180233	0.87091	1.11705	0.431419	0.223431	0.841943	1.98464	6.0282	2.55813	0.293103	0.193805	0.195552
70	6901	7150		12	12	0.475213	0.483831	0.530766	0.692577	0.132124	0.015485	1.00852	1.22591	0.475255	0.327901	1.05787	2.23367	7.21027	3.13001	0.355706	0.280479	0.246842
71	7001	7250		10	10	0.46136	0.446906	0.46557	0.661223	0.111261	0.007425	1.28605	1.3186	0.628096	0.517423	1.85598	2.47336	9.18498	4.00327	0.439555	0.492534	0.385052
72	7101	7350		8	10	0.362555	0.29249	0.338633	0.477808	0.0655533	0.00246	1.67938	1.5031	0.75784	0.492673	1.97474	2.54042	9.48541	3.89348	0.421517	0.58334	0.346578
73	7201	7450		9	9	0.503401	0.267002	0.445794	0.466303	0.0808787	0.00042375	2.25054	1.80885	0.832237	0.335196	1.31208	2.30557	8.96527	3.10862	0.369095	0.523286	0.2359
74	7301	7550		11	9	0.762876	0.333373	0.680809	0.687016	0.109425	0	2.64729	1.72787	0.986214	0.400055	1.36435	2.24098	9.94708	3.45125	0.385518	0.478803	0.242699
75	7401	7650		15	16	0.7778	0.297233	0.690662	0.793077	0.0980467	0	2.55408	1.37272	1.19185	0.557208	1.84441	2.41331	10.4733	4.2057	0.43628	0.489147	0.393182
76	7501	7750		14	14	0.649517	0.205215	0.557289	0.762395	0.0670525	0	2.85686	1.452	1.31963	0.447251	1.52018	2.4455	8.3512	3.82959	0.406674	0.426144	0.350473
77	7601	7850		7	8	0.474693	0.08841	0.366028	0.661551	0.02154	0	3.16763	1.52491	1.41379	0.37109	1.35154	2.60655	8.45458	3.69611	0.362395	0.376848	0.299503
78	7701	7950		9	8	0.384342	0.011645	0.271226	0.487141	0	0	3.52129	1.58036	1.42068	0.371443	1.38965	2.71385	9.66653	3.79449	0.321619	0.39565	0.285744
79	7801	8050		7	7	0.368773	0.001632	0.213351	0.393587	0	0	3.48335	1.51555	1.6724	0.512119	1.89278	3.05119	9.5943	4.12568	0.335284	0.445337	0.69179
80	7901	8150		9	9	0.354703	0	0.14523	0.278927	0	0	3.44924	1.50983	1.93293	0.66601	2.41106	3.22533	9.65903	4.36645	0.381107	0.509092	1.10567
81	8001	8250		11	10	0.390603	0	0.259472	0.387829	0	0	3.54006	1.76572	1.80851	0.442863	1.60538	2.57644	8.95981	3.72998	0.409455	0.629985	0.574712
82	8101	8350		10	13	0.431586	0.000515	0.320539	0.531708	0	0	3.65801	1.84982	1.94166	0.373555	1.26683	2.37029	8.44937	3.48625	0.405959	0.626208	0.396239
83	8201	8450		7	7	0.44423	0.00106333	0.322202	0.522943	0.00225	0	4.12216	2.05986	2.24226	0.362062	1.17013	2.11117	8.22142	3.23396	0.373333	0.500343	0.254437
84	8301	8550		7	6	0.525667	0.000376667	0.340357	0.540257	0.0215367	0	4.84323	2.37952	2.82857	0.324827	1.01506	1.84803	7.25993	2.78876	0.405928	0.349617	0.218775
85	8401	8650		8	7	0.661007	0	0.372066	0.582133	0.0204675	0	5.51408	2.53257	3.19709	0.397923	1.23726	2.05754	8.32288	2.82461	0.386599	0.401043	0.282488
86	8501	8750		11	7	0.700303	0	0.286709	0.54071	0.004802	0	5.47753	2.39191	3.50386	0.647106	1.90148	2.05238	9.66029	3.36721	0.34147	0.434995	0.387515
87	8601	8850		7	8	0.609442	0	0.194128	0.425349	0	0	5.16895	2.2995	3.58555	0.694806	1.99389	1.88401	10.2167	3.43622	0.358357	0.399314	0.389231
88	8701	8950		10	10	0.397998	0	0.102667	0.286538	0	0	4.82226	2.14423	3.49892	0.54318	1.64477	1.9984	8.68855	2.92152	0.412272	0.344782	0.305462
89	8801	9050		7	6	0.348735	0.000833333	0.100553	0.280385	0	0	4.1513	1.82658	3.07898	0.497248	1.48764	2.09862	6.82953	2.84117	0.379487	0.32916	0.273867
90	8901	9150		7	10	0.285102	0.0168417	0.099755	0.266616	0.000106	0.000156	3.34	1.62856	2.31194	0.4143	1.05434	2.2682	6.59443	2.51066	0.315485	0.291313	0.193297
91	9001	9250		9	8	0.372386	0.0481738	0.14149	0.291482	0.00264875	0.00027125	3.29373	1.82036	2.01638	0.406671	0.977114	2.24911	6.59832	2.60931	0.308617	0.256752	0.196984
92	9101	9350		10	10	0.501937	0.082267	0.209676	0.467466	0.00651	0.00176444	3.43544	2.29964	1.87231	0.452537	0.959819	2.28357	6.67135	2.53221	0.306431	0.26507	0.279294
93	9201	9450		11	10	0.575058	0.097814	0.260874	0.503953	0.007316	0.00201889	4.00583	2.98344	2.04061	0.594708	1.14711	2.34657	7.18301	2.5806	0.325422	0.304026	0.271651
94	9301	9550		7	10	0.585859	0.090842	0.26656	0.480073	0.00592	0.00154333	4.64356	3.5429	2.42961	0.921738	1.67054	2.42048	7.28796	3.03665	0.348592	0.36686	0.307813
95	9401	9650		13	13	0.515785	0.0613417	0.204648	0.403765	0.00356	0.00274667	5.63103	4.42569	3.19873	1.30339	2.16456	2.3348	7.47842	3.1235	0.340602	0.36909	0.385478
96	9501	9750		18	17	0.577022	0.038135	0.150445	0.395056	0.00300667	0.00408333	8.63808	7.23339	4.89821	1.88104	2.56508	1.82023	7.879	2.42415	0.374232	0.364075	0.163808
97	9601	9850		19	20	0.638066	0.0288775	0.12038	0.420232	0.00221375	0.0052475	9.3341	8.14962	5.69127	2.51177	3.25223	1.47209	6.20493	2.08865	0.409016	0.426326	0.16783
98	9701	9950		21	19	0.635853	0.0200333	0.0761667	0.33585	0.000845	0.006305	9.13021	8.05628	6.39343	3.20083	4.04198	1.11411	4.27701	1.86457	0.410188	0.43477	0.267862
99	9801	10050		21	22	0.666447	0.0144825	0.0414425	0.199058	0.0001975	0.010105	8.54585	6.91299	8.14423	5.12021	6.32242	1.06326	4.01517	3.12946	0.41807	0.388217	0.63404
100	9901	10150		19	19	0.807672	0.00712667	0.020795	0.0984175	0	0.00643333	9.38927	8.5203	8.35425	5.76737	6.2939	0.634868	2.51275	1.89514	0.337688	0.252563	0.37122
101	10001	10250		18	17	0.876008	0.00325333	0.0146217	0.0742167	0	0.001865	9.34746	8.91736	7.6691	5.12898	5.57006	0.396107	1.59685	1.01084	0.279175	0.186202	0.205255
102	10101	10350		18	15	0.875327	0	0.00371167	0.041925	0	0	5.78049	5.76668	4.90697	3.27965	3.71224	0.262242	0.925225	0.667697	0.254118	0.174595	0.169447
103	10201	10450		17	19	0.80146	0	0.00079875	0.0149333	0	0	3.97425	4.03356	3.29873	2.06739	2.75924	0.259005	0.803666	0.599539	0.22385	0.20769	0.163956
104	10301	10550		16	16	0.680242	0	0.002055	0.013715	0	0	3.46613	3.3377	2.90155	1.30963	2.47181	0.317728	0.965255	0.704868	0.186418	0.260682	0.177765
105	10401	10650		13	15	0.509253	0	0.00958167	0.021035	0	0.00112333	3.928	3.2916	3.50843	1.02025	2.82648	0.438797	1.42928	1.22479	0.204542	0.394737	0.28054
106	10501	10750		15	15	0.580465	0.0030475	0.0481987	0.0406917	0.00348125	0.00263714	4.36803	3.46638	3.66119	0.898755	2.92206	0.519656	1.8038	1.38489	0.242696	0.429674	0.250686
107	10601	10850		19	19	0.685173	0.00693	0.098235	0.143402	0.007475	0.003088	4.57811	3.51677	3.65949	0.863805	2.92066	0.620525	2.30848	1.45712	0.2948	0.462118	0.191542
108	10701	10950		13	15	0.772383	0.00681167	0.104022	0.172948	0.005825	0.000744	4.85043	4.05218	3.61606	0.832832	2.90241	0.742363	2.39661	1.22102	0.257093	0.427147	0.188165
109	10801	11050		13	16	0.600605	0.004585	0.0524312	0.0926833	0.00224375	0.00150167	4.41878	4.20312	3.1409	0.727903	2.33729	0.707235	2.25416	0.918139	0.244514	0.402234	0.239469
110	10901	11150		17	14	0.411352	0.00614	0.011055	0.0119917	0.000498333	0.002004	3.67815	3.75115	2.70212	0.794308	2.3965	0.775792	2.64859	1.46616	0.344138	0.45327	0.440762
111	11001	11250		14	17	0.425435	0.0292967	0.018135	0.00473667	0.00813167	0.006124	3.80422	3.98733	2.7037	0.917425	3.01978	0.945357	3.23556	1.93822	0.375875	0.379387	0.542427
112	11101	11350		15	14	0.471784	0.067275	0.0490363	0.001715	0.0277513	0.00629857	3.71622	3.92077	2.6912	0.857982	3.01515	1.05637	3.24608	1.81961	0.324564	0.29211	0.451451
113	11201	11450		14	16	0.553342	0.0929375	0.0872462	0.0022375	0.0453425	0.0046025	3.98272	4.30846	2.93496	0.867011	3.10437	1.20137	3.36734	1.72528	0.277716	0.236483	0.313266
114	11301	11550		19	17	0.597553	0.0753	0.0938633	0.002455	0.0396467	0.00521833	4.35325	4.75285	3.30805	1.02568	3.16435	1.20282	3.38489	1.62967	0.246988	0.256837	0.358178
115	11401	11650		18	18	0.734943	0.04622	0.0817787	0.00193833	0.0233663	0.00239667	4.77995	5.11355	3.7235	1.20585	3.48781	0.996166	3.08191	1.65178	0.242181	0.248656	0.371315
116	11501	11750		19	22	0.780189	0.0182563	0.0559113	0.0054125	0.00645375	0.00300667	4.56981	4.82287	3.43887	1.13796	3.02115	0.72528	2.47958	1.45533	0.260757	0.269661	0.444035
117	11601	11850		17	19	0.704693	0.005015	0.044085	0.0249063	9.16667e-05	0.00300667	3.672	3.79201	2.94	1.10014	2.72643	0.744035	2.53935	1.81655	0.280998	0.3125	0.663718
118	11701	11950		18	20	0.594731	0.0033525	0.0551613	0.0448367	0	0.00566714	3.09442	2.82795	3.21627	1.03864	2.3571	0.975235	3.30815	2.01468	0.312769	0.374014	0.690424
119	11801	12050		20	18	0.561815	0.002925	0.0785983	0.110007	0	0.00758667	3.38105	2.81614	3.5725	0.933307	1.98866	1.31223	4.47838	2.0697	0.309578	0.371478	0.464595
120	11901	12150		20	22	0.828382	0.00229222	0.133489	0.186804	0	0.00164429	3.65679	2.87763	3.07114	0.840942	1.62007	1.82501	6.63489	2.45602	0.29233	0.293159	0.172698
121	12001	12250		15	17	0.839193	0.00252769	0.153919	0.249719	0	0.00122846	3.02042	2.38596	2.59098	0.733902	1.47294	2.10727	6.65369	2.57459	0.321725	0.332534	0.248372
122	12101	12350		13	14	0.761925	0.00268688	0.150627	0.279087	0	0.000962667	2.44909	2.00481	2.07563	0.573866	1.28889	2.65586	7.35323	2.79379	0.342129	0.31559	0.298507
123	12201	12450		15	15	0.620008	0.00213083	0.105444	0.253864	0	0.00102364	2.02436	1.80762	1.62632	0.415685	1.01362	3.01084	8.46017	2.81744	0.359085	0.266326	0.305708
124	12301	12550		13	14	0.543522	0.003548	0.073873	0.204085	0	0.00036	1.68705	1.61035	1.28342	0.336837	0.941339	3.16804	9.13153	2.86357	0.442084	0.275534	0.246751
125	12401	12650		11	11	0.566258	0.00858667	0.0777267	0.189741	0	0.000162	1.48728	1.44461	1.0024	0.288943	0.705838	3.14678	7.9324	2.649	0.492928	0.292815	0.18707
126	12501	12750		8	7	0.642812	0.0335117	0.112092	0.227705	0	0.000588333	1.32989	1.34249	0.871372	0.32918	0.79192	3.35222	8.22495	2.76244	0.45509	0.347742	0.319567
127	12601	12850		8	9	0.72086	0.0858538	0.155781	0.373058	0.00024375	0.000647143	1.26128	1.48865	0.765881	0.227646	0.383634	3.5363	8.3108	2.59246	0.415681	0.354946	0.189959
128	12701	12950		12	9	0.677476	0.147956	0.188945	0.502966	0.00246444	0.000935	1.15039	1.48951	0.73435	0.194713	0.346646	3.64071	8.64731	2.67052	0.375796	0.422535	0.10344
129	12801	13050		13	13	0.58809	0.192166	0.22075	0.534691	0.00984222	0.0028	1.07639	1.32169	0.790627	0.217652	0.556178	3.92462	9.41826	3.04302	0.430985	0.485966	0.141906
130	12901	13150		15	14	0.580743	0.31353	0.363406	0.607794	0.0415725	0.00527	1.05674	1.17917	0.846906	0.235389	0.637909	4.32057	10.79	3.46427	0.525271	0.472175	0.317139
131	13001	13250		16	17	0.601535	0.388207	0.462203	0.773675	0.0660575	0.0059725	1.08737	1.19382	0.834655	0.207223	0.47815	4.25998	11.1308	3.32557	0.540647	0.433737	0.419627
132	13101	13350		14	14	0.602827	0.399948	0.534225	0.871088	0.14318	0.01227	0.813735	0.947398	0.787857	0.208487	0.451682	3.52006	7.08751	2.66345	0.53169	0.493712	0.391365
133	13201	13450		14	15	0.601471	0.39952	0.549759	0.905063	0.130619	0.0129571	0.84125	1.00942	0.807745	0.213482	0.507535	3.70484	8.10659	2.83813	0.511195	0.508814	0.360407
134	13301	13550		16	16	0.57469	0.368304	0.517498	0.748708	0.0881912	0.0118986	0.922902	1.09216	0.856568	0.232462	0.56409	3.94494	9.92151	3.03213	0.510976	0.535324	0.257777
135	13401	13650		18	19	0.547749	0.362171	0.514781	0.688213	0.050271	0.011032	0.965661	1.10115	0.83703	0.271089	0.681214	3.81523	10.2543	3.04857	0.492848	0.484037	0.227866
136	13501	13750		18	17	0.578152	0.397057	0.599371	0.76319	0.042255	0.00882	1.02094	1.11431	0.806527	0.329061	0.914955	3.60323	9.73412	3.12935	0.469092	0.503711	0.32782
137	13601	13850		10	12	0.592535	0.343581	0.624265	0.820201	0.032225	0.00342875	1.2266	1.18686	0.845179	0.408674	1.16322	3.40864	8.7153	3.21778	0.512014	0.578727	0.432076
138	13701	13950		12	13	0.598837	0.261985	0.621533	0.685168	0.03262	0.00194333	1.3486	1.16924	1.06685	0.608452	1.8133	3.75791	9.16433	3.77976	0.623652	0.578148	0.611963
139	13801	14050		19	17	0.851411	0.274876	0.911253	0.849035	0.06138	0.0014575	1.60438	1.28341	1.24035	0.601272	1.71622	4.22141	11.5814	4.11965	0.731659	0.657543	0.550551
140	13901	14150		18	21	1.09388	0.265437	1.1578	1.11524	0.089052	0.000141	1.8264	1.31629	1.22202	0.442007	1.02785	4.11006	13.2647	3.53898	0.668606	0.589889	0.37672
141	14001	14250		23	23	1.02011	0.22896	1.05723	1.16009	0.078073	0.001937	1.83064	1.27949	1.24069	0.486619	1.28794	3.81372	14.0223	3.45841	0.552812	0.501613	0.438373
142	14101	14350		20	21	0.977269	0.212788	1.02371	1.16688	0.0564779	0.00291929	1.83252	1.37311	1.18971	0.388585	1.01998	3.74894	13.2413	3.08742	0.490589	0.550783	0.306427
143	14201	14450		17	20	0.907292	0.184576	0.947093	1.19369	0.0381325	0.00277909	1.72662	1.37537	1.13098	0.331385	0.776998	3.53204	10.9646	2.75395	0.465318	0.544142	0.269357
144	14301	14550		15	13	0.703229	0.111893	0.651264	1.04883	0.0171475	0.00315333	1.73866	1.46488	1.12537	0.399278	0.833591	3.17588	8.97721	2.82196	0.406276	0.500869	0.268621
145	14401	14650		13	14	0.707809	0.100312	0.661421	0.831112	0.0131787	0.00234714	2.10249	1.77826	1.19901	0.42653	0.81486	3.50594	10.0996	2.96829	0.338371	0.670204	0.160754
146	14501	14750		20	15	0.754453	0.108937	0.79049	0.911176	0.0167183	0.00314167	2.19192	1.83371	1.27108	0.370693	0.62789	3.61335	9.89349	2.80008	0.302747	0.905113	0.113278
147	14601	14850		25	26	0.585608	0.0792117	0.671927	0.785266	0.0134367	0.009888	1.95002	1.60156	1.71844	0.456872	1.13358	3.92645	9.11295	3.3194	0.356145	0.830247	0.181
148	14701	14950		28	26	0.63379	0.082114	0.738107	0.71276	0.010343	0.0112622	1.89173	1.37971	2.01545	0.61286	1.70216	4.48933	10.79	3.97994	0.523788	0.583301	0.597478
149	14801	15050		25	24	0.755819	0.105671	0.902676	0.948677	0.009718	0.007963	1.89988	1.26888	1.89721	0.558875	1.56054	4.57049	12.7275	4.08635	0.608302	0.510562	0.598261
150	14901	15150		23	23	0.785797	0.141387	0.893943	0.965195	0.0054325	0.00442909	1.70116	1.09953	1.34253	0.44534	1.10207	3.62817	10.6771	3.32376	0.522161	0.544663	0.477848
151	15001	15250		21	20	0.807234	0.183309	0.871041	1.00872	0.00271462	0.00434167	1.65281	1.05836	1.19319	0.413425	0.779696	3.26181	8.85778	2.72451	0.462056	0.577269	0.566843
152	15101	15350		15	17	0.764329	0.221891	0.840218	1.00772	0.00075	0.00512333	1.8041	1.26795	1.36078	0.480951	0.907993	3.47011	9.96588	2.78541	0.471557	0.580512	0.670308
153	15201	15450		14	15	0.523441	0.153088	0.503792	0.730373	0	0.00505667	1.70782	1.26399	1.49333	0.471596	0.983891	3.58439	9.89971	2.93155	0.44353	0.484877	0.422403
154	15301	15550		11	10	0.491888	0.0995893	0.302124	0.521873	0	0.00274778	1.71736	1.14724	1.48845	0.423715	0.767141	3.45824	9.29335	2.96448	0.379785	0.465146	0.203116
155	15401	15650		12	13	0.535483	0.0637507	0.147546	0.54911	0	0.00345364	1.80179	1.08591	1.6834	0.545719	1.12148	3.6035	10.542	3.37532	0.390084	0.592636	0.363181
156	15501	15750		13	14	0.637002	0.0560154	0.0875131	0.688888	0.000872308	0.00335667	2.06481	1.25011	1.81318	0.615726	1.38588	3.76661	12.2406	3.69337	0.378216	0.689904	0.430571
157	15601	15850		20	17	0.686759	0.0559307	0.0579443	0.711376	0.00677643	0.00461769	2.33103	1.41761	1.87255	0.603555	1.62212	3.80987	11.9843	3.91079	0.349006	0.572248	0.384703
158	15701	15950		21	21	0.718204	0.0751743	0.0324064	0.717793	0.0409614	0.00376833	2.57604	1.41746	1.9271	0.502051	1.47786	3.58002	10.2631	3.7939	0.365102	0.416969	0.32551
159	15801	16050		17	18	0.694574	0.0907486	0.0197757	0.781272	0.0648386	0.00133667	2.59531	1.34745	1.95002	0.440912	1.26525	3.28434	9.53323	3.63001	0.369364	0.410696	0.245441
160	15901	16150		17	12	0.615952	0.0873979	0.00891357	0.686496	0.0640293	0.000590769	2.54923	1.29409	2.11385	0.450674	1.11357	3.19698	9.3981	3.3984	0.347847	0.385927	0.215157
161	16001	16250		15	13	0.598586	0.0714807	0.00252143	0.519992	0.0466171	0.000336923	2.86717	1.41357	2.56102	0.486788	0.860029	3.05947	9.67967	3.01281	0.36442	0.357753	0.231521
162	16101	16350		16	16	0.600019	0.0468512	0.0002525	0.480581	0.0251938	0	3.54799	1.76737	3.32166	0.725343	1.12664	2.82955	10.4002	3.09231	0.412948	0.372503	0.395631
163	16201	16450		19	17	0.549037	0.0132322	4.22222e-05	0.41311	0.005906	0.00175333	4.15801	2.26498	4.21111	1.09576	1.39594	2.27515	10.2133	3.10894	0.413868	0.462876	0.405783
164	16301	16550		23	20	0.544919	0.000932222	0.000856667	0.40621	0.000596	0.00145875	4.62342	2.54414	4.89416	1.37397	1.71769	2.1461	10.4211	3.37072	0.412763	0.526468	0.403043
165	16401	16650		24	22	0.630412	0	0.009046	0.514567	0	0.000115	5.46691	2.80501	5.33168	1.38204	1.85322	2.01695	9.21254	3.11446	0.406995	0.450578	0.444078
166	16501	16750		16	17	0.634822	0	0.0123375	0.542931	0	0.0001075	5.60757	2.86152	5.16132	1.2052	1.8041	1.92204	8.65642	2.84297	0.39208	0.426184	0.397862
167	16601	16850		15	13	0.585518	0	0.006492	0.432567	0	0.000129	4.89784	2.51464	4.55381	1.24601	2.17187	2.01302	9.06065	3.35069	0.379796	0.474098	0.425964
168	16701	16950		11	12	0.501858	0	0	0.329495	0	0	3.91302	1.97655	3.53164	1.10296	1.93278	1.95243	8.15884	3.24034	0.356602	0.460542	0.378927
169	16801	17050		12	12	0.375041	0	0	0.219901	0	0.00175889	3.70386	1.64713	2.98867	0.789752	1.6072	1.76423	6.53104	2.57403	0.335714	0.513263	0.554982
170	16901	17150		11	11	0.276778	0	0.000186	0.15413	0	0.00268	3.66148	1.39887	2.6989	0.60676	1.59799	1.77215	5.64555	2.40988	0.340118	0.570159	0.643922
171	17001	17250		12	10	0.280945	0.000222	0.00235	0.159692	0	0.00139714	4.41964	1.31035	2.39573	0.469416	1.23462	1.76951	4.82702	2.4149	0.269005	0.565434	0.344859
172	17101	17350		11	12	0.343459	0.00342786	0.00525143	0.191383	5.30769e-05	0.0025725	4.89678	1.21246	2.17424	0.338951	0.822385	1.81356	5.13928	2.24924	0.243634	0.627802	0.33982
173	17201	17450		11	12	0.383861	0.00852125	0.00679	0.205733	7.125e-05	0.003948	5.33879	1.18607	2.10467	0.306963	0.769124	1.8535	6.35978	2.39191	0.280427	0.657891	0.432994
174	17301	17550		12	11	0.448405	0.0179225	0.0100375	0.227728	0.00051125	0.00271	6.43018	1.35322	2.42317	0.293795	0.589676	1.78885	6.29955	2.11318	0.269968	0.344512	0.261965
175	17401	17650		13	13	0.560197	0.0194942	0.0154192	0.248033	0.00110667	0.00221125	7.08907	1.42414	2.83593	0.341125	0.714947	1.84385	6.62731	2.18605	0.251302	0.314399	0.22351
176	17501	17750		14	15	0.649076	0.01865	0.0214675	0.303077	0.0019	0.001406	8.16694	1.58373	3.25944	0.392753	0.842911	1.84371	7.87301	2.4253	0.23888	0.363251	0.224169
177	17601	17850		14	14	0.774827	0.00857	0.018145	0.471519	0.00345	0.00321444	9.26933	2.57499	4.18996	0.715107	1.55462	1.57416	9.44588	3.17351	0.300392	0.542238	0.284464
178	17701	17950		21	20	0.778807	0.0048025	0.0131717	0.563823	0.00295833	0.002824	10.173	3.17853	4.53457	0.828296	1.72869	1.44894	10.5925	3.23855	0.313646	0.579379	0.334902
179	17801	18050		20	19	0.751198	0.000202	0.002924	0.556433	0.000725	0.0002025	10.6391	4.13251	5.35308	0.953138	1.6877	1.12306	11.0635	2.74493	0.308345	0.496652	0.285132
180	17901	18150		17	21	0.850189	0	0.00019	0.502475	2e-05	0	7.64527	3.96022	5.16698	1.04032	1.52506	0.855229	9.04664	2.43748	0.303529	0.507808	0.191298
181	18001	18250		16	12	0.943151	0	3.30769e-05	0.552143	0	0	5.3312	3.81701	4.62511	1.18812	1.60378	0.662765	9.45395	2.52544	0.316678	0.593226	0.223972
182	18101	18350		18	17	0.944604	0	0.000838889	0.598717	0	0.00122	3.88849	3.65	4.11804	1.24556	1.50519	0.576801	10.5971	2.53569	0.333362	0.735636	0.285441
183	18201	18450		21	19	0.75572	0	0.007174	0.498814	0	0.0036	3.62911	2.94485	4.12643	1.09006	1.41868	0.6495	9.97737	2.57743	0.304106	0.791638	0.388224
184	18301	18550		16	18	0.571358	0.00295333	0.026001	0.373696	0.00012	0.00545143	4.54436	2.33486	4.51112	0.872676	1.35196	0.916983	8.35995	2.72833	0.288932	0.62858	0.479848
185	18401	18650		12	13	0.432137	0.009405	0.0669683	0.325123	0.000165455	0.00460333	4.86891	1.73625	4.69613	0.793403	1.56779	1.32876	7.60561	3.06718	0.319465	0.469952	0.54654
186	18501	18750		8	9	0.407556	0.03175	0.169647	0.365546	6.16667e-05	0.002961	4.60152	1.46139	4.28846	0.726618	1.62858	1.80361	8.95768	3.34965	0.430876	0.471089	0.474994
187	18601	18850		11	11	0.484637	0.108961	0.380404	0.469293	0	0.00279111	4.35361	1.46369	3.41731	0.512365	1.06627	2.08702	10.1706	3.14766	0.517403	0.509901	0.297487
188	18701	18950		16	13	0.685851	0.317724	0.742756	0.788654	0	0.00159375	3.33094	1.43777	2.50472	0.342839	0.599867	2.46913	12.0943	3.05702	0.679843	0.622955	0.186301
189	18801	19050		19	19	0.76403	0.42627	0.916039	0.862233	0	0.00256571	2.38508	1.44943	2.37933	0.413013	0.77901	2.94651	13.0353	3.20021	0.93033	0.844136	0.278693
190	18901	19150		20	19	0.662514	0.391726	0.828546	0.915641	0.00121444	0.00199556	1.82245	1.24296	2.03653	0.441943	0.911591	2.88527	11.0764	3.15854	0.940099	0.803947	0.30984
191	19001	19250		21	20	0.600964	0.335786	0.762247	0.962593	0.00488	0	1.20118	0.897558	1.40693	0.398348	0.837624	3.01023	8.95712	3.15449	0.767511	0.576346	0.221034
192	19101	19350		19	21	0.617869	0.284492	0.806739	0.930232	0.003547	0	1.13475	0.82683	1.37434	0.35302	0.656803	3.73426	10.2408	3.3213	0.737477	0.50965	0.201718
193	19201	19450		17	22	0.6177	0.199882	0.777927	0.844524	0.00186	0	1.18838	0.76307	1.3293	0.3644	0.696182	3.79625	9.89669	3.47828	0.718911	0.537377	0.221066
194	19301	19550		15	17	0.493368	0.025875	0.592888	0.764511	0	0	1.30411	0.71824	1.19996	0.347464	0.792496	3.33081	8.58534	3.48677	0.625211	0.54424	0.274072
195	19401	19650		9	13	0.348	0	0.415015	0.588251	0	0	1.28727	0.748878	1.12481	0.307452	0.771777	3.02977	8.11646	3.26865	0.559067	0.422408	0.282008
196	19501	19750		11	9	0.350531	0	0.33911	0.425479	0	0	1.37323	0.896633	1.10997	0.281753	0.657312	2.98935	8.31688	2.92728	0.523693	0.34125	0.334205
197	19601	19850		12	11	0.463325	0.00963333	0.391087	0.44524	0	0	1.39353	0.959907	1.04544	0.272295	0.585427	3.05744	8.27992	2.61936	0.513122	0.389028	0.464028
198	19701	19950		14	10	0.584746	0.093235	0.5269	0.685788	0	0	1.36836	1.00093	1.03188	0.245976	0.571553	3.45137	7.93439	2.76684	0.485786	0.372966	0.639633
199	19801	20050		16	13	0.545732	0.153859	0.538339	0.726193	0	0.000127273	1.38385	0.978368	1.18393	0.414247	1.25751	3.73999	9.40255	3.6703	0.473552	0.408204	0.666305
200	19901	20150		16	16	0.464073	0.204842	0.499931	0.682147	6.66667e-05	0.00116333	1.44567	0.961598	1.23318	0.483002	1.55912	3.69028	9.5563	3.98345	0.429896	0.430708	0.573096
201	20001	20250		14	17	0.436557	0.206825	0.460235	0.576611	0.0001	0.002275	1.50834	1.00972	1.07467	0.28403	0.746028	3.23308	7.51106	2.94908	0.39114	0.382637	0.385767
202	20101	20350		12	12	0.433775	0.175122	0.467731	0.598084	0	0.00126286	1.60829	1.05023	1.1464	0.279626	0.627996	3.31039	7.03853	2.77754	0.43741	0.406711	0.248441
203	20201	20450		12	10	0.445682	0.123262	0.511707	0.68222	0	0.00011	1.64946	0.98152	1.27072	0.341258	0.916828	3.34496	6.36291	2.87779	0.442383	0.34425	0.20135
204	20301	20550		16	11	0.566977	0.0614967	0.701178	0.871622	0	0	1.83653	1.01639	1.44214	0.389538	1.13792	3.49177	7.61557	3.05316	0.39675	0.367288	0.259053
205	20401	20650		17	16	0.557758	0.0376838	0.682396	0.910748	0	0	2.34702	1.32	1.54223	0.374569	0.948198	3.53001	9.22904	2.92259	0.526154	0.461396	0.288521
206	20501	20750		13	13	0.553968	0.015915	0.596012	0.807538	0	0	2.69789	1.52739	1.61582	0.342318	0.7622	3.39485	9.84526	2.80774	0.645793	0.538633	0.263742
207	20601	20850		13	10	0.698662	0.046335	0.63461	0.741036	0	0	2.35884	1.36127	1.50722	0.356137	1.08626	3.26396	8.98068	3.27901	0.543005	0.576068	0.194635
208	20701	20950		14	11	0.732396	0.12588	0.635906	0.743648	0	0	2.00695	1.137	1.39131	0.423555	1.40788	3.26865	8.59005	3.62149	0.499471	0.562304	0.244261
209	20801	21050		15	13	0.723458	0.221588	0.62318	0.676072	0.00687	0	1.73724	0.958883	1.35419	0.427667	1.38365	3.34273	8.5148	3.7504	0.53981	0.535703	0.313965
210	20901	21150		10	11	0.624612	0.2912	0.612385	0.702761	0.0207833	0	1.65586	0.939638	1.18386	0.289697	0.81767	3.33266	7.94481	3.31986	0.567432	0.427868	0.206617
211	21001	21250		12	11	0.482155	0.209833	0.468952	0.716851	0.0136225	0	1.5132	0.943695	1.06416	0.251067	0.626075	3.02733	6.82761	2.80931	0.545354	0.431708	0.177946
212	21101	21350		12	10	0.383938	0.120857	0.32395	0.588873	0.00624833	0.00062	1.44395	1.00145	1.0826	0.318832	0.77975	2.8756	6.44521	2.68108	0.553117	0.444567	0.261127
213	21201	21450		14	13	0.46161	0.107307	0.343403	0.54442	0.00470333	0.00096	1.92386	1.44985	1.40521	0.547127	1.46846	3.15196	8.73765	3.49119	0.651717	0.442107	0.346768
214	21301	21550		17	14	0.463016	0.105009	0.325296	0.621709	0.002345	0.002026	1.99591	1.56867	1.43855	0.446796	1.12571	3.00437	9.02484	3.17858	0.703995	0.384515	0.236893
215	21401	21650		12	16	0.451903	0.121183	0.28933	0.611505	0.000421667	0.0021925	1.92386	1.57274	1.32316	0.329468	0.696385	2.67733	8.20461	2.60586	0.719185	0.291672	0.122642
216	21501	21750		11	13	0.57446	0.278387	0.417938	0.556884	0	0.000672	1.79673	1.67386	1.29869	0.431625	0.87108	2.5185	8.61321	2.56189	0.91762	0.309223	0.198197
217	21601	21850		15	11	0.75115	0.540764	0.709228	0.710322	0	0.00048	1.50859	1.6882	1.22122	0.484254	0.904871	2.59024	9.60197	2.82254	1.11463	0.303573	0.245946
218	21701	21950		17	18	0.810761	0.672536	0.808391	0.938568	0.0038525	0.0009825	1.05077	1.46445	1.20153	0.563991	1.08654	2.7652	8.9235	3.012	1.22696	0.395421	0.360989
219	21801	22050		18	21	0.741065	0.598095	0.67443	0.9548	0.007705	0.001965	0.822093	1.24681	1.28454	0.620485	1.28431	2.88417	7.61571	2.97782	1.22706	0.508493	0.457075
220	21901	22150		18	15	0.731683	0.608907	0.653037	0.95282	0.0746583	0.005215	0.720342	1.23697	1.37627	0.542535	1.40037	2.99199	7.86029	3.01808	1.53362	0.748925	0.506855
221	22001	22250		24	22	0.695497	0.610068	0.625643	0.97111	0.111512	0.01289	0.710767	1.39882	1.37482	0.410533	1.24843	2.98557	7.92683	2.99317	1.8018	0.753015	0.427017
222	22101	22350		28	26	0.54959	0.512183	0.499858	0.627363	0.134807	0.022845	0.676228	1.40333	1.21142	0.382752	1.25591	2.5326	7.66797	2.73772	1.9163	0.908692	0.350543
223	22201	22450		20	27	0.71211	0.670804	0.640475	0.681311	0.163837	0.01594	0.765829	1.2781	1.16187	0.466728	1.37404	2.32942	8.7131	2.62823	1.83835	1.03318	0.440805
224	22301	22550		12	16	0.704006	0.623469	0.591545	0.787463	0.134676	0.00696	1.00841	1.22357	1.48639	0.535116	1.69252	2.24352	8.34104	2.91846	1.51703	1.10814	0.71695
225	22401	22650		16	16	0.493272	0.334517	0.333192	0.550182	0.061545	0.00188667	1.31313	1.26613	1.94169	0.458878	1.75127	2.11713	6.52785	2.86841	1.1561	1.16832	0.788638
226	22501	22750		13	16	0.414842	0.191498	0.211895	0.338323	0.030895	0.001886	1.6932	1.31069	2.28421	0.444467	1.79752	1.84572	5.33661	2.64317	0.917818	1.23867	0.778287
227	22601	22850		11	15	0.377637	0.0565733	0.0817133	0.21256	0.00264667	0	2.74481	1.8527	3.22731	0.6428	2.45812	1.59139	5.60248	2.52981	0.773867	1.26429	0.801693
228	22701	22950		10	11	0.539908	0.001714	0.002476	0.0377833	0	0	4.85896	3.1486	4.63846	0.97715	3.06576	0.950266	5.67681	2.40186	0.600492	1.34748	0.79455
229	22801	23050		13	11	0.612738	0	0	0.0195414	0	0	5.68587	4.01574	5.02701	1.23252	3.2294	0.675295	5.61604	2.19933	0.48156	1.56393	0.605662
230	22901	23150		18	13	0.504888	0	0.000530833	0.00390667	0	0.000821	4.04932	5.13821	3.44775	2.18121	3.66606	0.365359	3.91814	1.3635	0.371814	1.38356	0.506147
231	23001	23250		21	19	0.416787	0.00051	0.000794167	0.00085625	0	0.00253778	2.38091	4.39595	1.94847	2.39693	3.2721	0.218363	2.6731	0.810644	0.330043	1.14973	0.413461
232	23101	23350		21	20	0.502063	0.000790588	0.000740435	0.0153929	0	0.00316222	0.978607	2.11307	0.7433	1.61554	1.87613	0.182155	1.92119	0.696621	0.337526	1.24584	0.390381
233	23201	23450		19	23	0.496273	0.000643	0.000964545	0.0142147	5e-06	0.002575	0.578485	1.00726	0.427797	1.22801	1.46829	0.16731	1.63461	0.768251	0.299565	1.21847	0.358177
234	23301	23550		16	20	0.385393	0.000401538	0.000989286	0.00214412	7.69231e-06	0.00426667	1.23233	1.18257	0.974409	1.33131	1.65355	0.162681	1.38952	0.692861	0.281029	1.14865	0.395446
235	23401	23650		5	14	0.249091	0.000362727	0.000826364	0.00169312	1.11111e-05	0.00432125	3.12677	2.82258	3.53293	2.53238	3.42485	0.273745	1.35685	1.42803	0.390432	1.00646	0.569035
236	23501	23750		5	5	0.148515	0.00256364	8.7e-05	0.000841429	0	0.006678	5.42002	5.09744	6.20761	3.37193	4.63448	0.349618	1.28773	1.32275	0.39804	0.700328	0.451812
237	23601	23850		5	6	0.212688	0.012295	0	0.00340667	0	0.00358125	6.50149	5.97365	6.40731	2.83644	3.93632	0.233277	1.08151	0.429438	0.321557	0.650357	0.202627
238	23701	23950		8	7	0.406253	0.0626481	0	0.0296894	2.3125e-05	0	6.53693	4.8277	7.03903	2.94797	3.81807	0.238104	1.47209	0.660246	0.450231	0.656896	0.173578
239	23801	24050		14	10	0.554928	0.174339	0	0.0482843	0.00589929	0	5.85312	4.78852	6.81456	3.18197	3.90191	0.286486	1.95909	0.830379	0.638516	0.641181	0.210864
240	23901	24150		19	17	0.588615	0.173239	0	0.145182	0.008222	0.00157375	6.51928	8.0486	6.42202	4.03758	4.37528	0.313648	3.44195	1.04287	0.626244	0.554066	0.23409
241	24001	24250		27	23	0.481783	0.165207	0	0.124516	0	0.000899286	6.76608	11.6715	6.60362	4.34506	6.55473	0.423496	4.88432	1.69399	0.710632	0.549845	0.481934
242	24101	24350		23	22	0.444982	0.177008	0	0.139887	0	0	7.36698	12.8515	7.19064	4.23428	6.8963	0.506305	5.4992	1.96255	0.794954	0.568001	0.624768
243	24201	24450		15	20	0.24256	0	0	0.163202	0	0	11.0999	12.4442	11.736	3.18	3.56467	0.79476	6.78812	2.06493	0.80816	0.79125	1.01029
244	24301	24550		13	12	0.24256	0	0	0	0	0	11.0999	12.4442	11.736	3.18	3.56467	0.79476	6.78812	2.06493	0.80816	0.79125	1.01029
245	24401	24650		13	17	0.24256	0	0	0.0356617	0	0	11.0999	12.4442	11.736	3.18	3.56467	0.79476	6.78812	2.06493	0.80816	0.79125	1.01029
246	24501	24750		13	25	0.24256	0	0	0.192279	0	0	11.0999	12.4442	11.736	3.18	3.56467	0.79476	6.78812	2.06493	0.80816	0.79125	1.01029
247	24601	24850		17	32	0.24256	0	0	0.220707	0	0	11.0999	12.4442	11.736	3.18	3.56467	0.79476	6.78812	2.06493	0.80816	0.79125	1.01029
248	24701	24950		24	29	0.325584	0.181113	0.100587	0.235692	0.0296042	0.0111717	3.88746	4.92464	4.79583	1.70673	2.7016	1.70455	4.46228	1.59213	0.788984	0.692961	0.716892
249	24801	25050		32	23	0.343456	0.21771	0.121874	0.369868	0.0356109	0.0142639	2.4958	3.47764	3.27175	0.752261	2.0969	1.92888	4.00383	1.50559	0.782351	0.669099	0.671748
250	24901	25150		26	16	0.39915	0.267237	0.160127	0.727357	0.058465	0.017525	2.34197	3.146	2.98988	0.86212	2.75093	2.04352	4.21374	1.93889	0.768976	0.647051	0.830898
251	25001	25250		18	18	0.528206	0.407654	0.328056	0.668586	0.131366	0.0219589	1.75812	2.05466	1.94227	0.628631	2.74513	2.29429	4.70046	2.59115	0.626023	0.548837	0.976009
252	25101	25350		18	11	0.508204	0.358202	0.447509	0.655156	0.133185	0.0175871	1.62319	1.62474	1.36817	0.353486	2.00267	2.45744	4.66043	2.25877	0.447274	0.441572	0.637259
253	25201	25450		12	11	0.430036	0.194349	0.437575	0.705226	0.073843	0.013765	1.85575	1.42994	1.38587	0.306749	1.5481	2.55922	4.37997	2.24207	0.545667	0.400041	0.50192
254	25301	25550		11	12	0.415099	0.128609	0.470217	0.753128	0.043595	0.0107389	2.18304	1.56268	1.4411	0.302381	1.33311	2.66789	5.11695	2.30286	0.634042	0.33694	0.406469
255	25401	25650		8	12	0.485318	0.09899	0.558465	0.73631	0.0238812	0.007795	2.48474	1.70347	1.58088	0.327676	1.12687	2.58341	5.95588	2.43754	0.606343	0.356454	0.272427
256	25501	25750		9	15	0.514142	0.07919	0.58133	0.724747	0.0114433	0.00668	2.74627	1.73964	1.78613	0.311212	0.957932	2.59098	6.37859	2.49283	0.528302	0.487423	0.277702
257	25601	25850		14	26	0.496725	0.0783013	0.645586	0.672535	0.00891875	0.00596833	3.07815	1.67066	2.03688	0.393826	1.10996	2.73481	7.68278	2.79157	0.496627	0.481357	0.369318
258	25701	25950		17	30	0.554529	0.0999888	0.704964	0.609975	0.0138963	0.00745	3.78023	1.56873	2.28081	0.399176	1.06402	2.72413	9.2893	2.93528	0.451519	0.369777	0.400303
259	25801	26050		25	35	0.591402	0.117492	0.682225	0.659469	0.0234767	0.00843	4.33885	1.50153	2.53862	0.445182	1.33262	2.55627	10.2034	3.21044	0.416995	0.361548	0.648818
260	25901	26150		36	27	0.583415	0.116337	0.634238	0.644591	0.0354713	0.00908667	4.641	1.55613	2.63567	0.472164	1.2874	2.32866	10.177	3.31695	0.390389	0.435474	0.542115
261	26001	26250		27	14	0.578559	0.104515	0.620216	0.853962	0.0640613	0.006082	4.81709	1.71035	2.70866	0.443408	0.883691	1.99261	8.11858	2.86011	0.373429	0.469135	0.521975
262	26101	26350		23	20	0.542517	0.0885283	0.601135	0.882138	0.088555	0.005834	4.84801	1.73122	2.96762	0.462577	0.937052	1.94209	8.75014	2.89321	0.399922	0.486393	0.856828
263	26201	26450		17	17	0.70298	0.100118	0.80982	0.93264	0.146778	0.004525	5.45196	1.83115	3.10331	0.546577	1.34766	1.86522	11.3304	3.76533	0.433487	0.420288	0.999455
264	26301	26550		20	12	0.73928	0.0880442	0.867398	0.959787	0.0972792	0.003725	5.18015	1.90146	2.7562	0.500933	1.09884	1.78704	10.4584	3.54859	0.451195	0.35744	0.564884
265	26401	26650		18	12	0.726732	0.0786833	0.888494	1.05219	0.0491292	0.0028775	5.46202	2.10239	3.12276	0.598472	1.35875	1.58214	10.5837	3.64798	0.465977	0.302826	0.392417
266	26501	26750		13	16	0.726943	0.086714	0.939808	1.07014	0.011457	0	6.45297	2.747	4.25523	0.879231	2.08417	0.877542	10.8742	3.73145	0.466145	0.242873	0.350254
267	26601	26850		11	16	0.705326	0.083142	0.902786	0.843	0.000895	0	6.60661	3.01655	4.5066	0.890497	1.91901	0.698441	10.1721	3.5316	0.422253	0.251601	0.372535
268	26701	26950		17	17	0.705975	0.073125	0.889185	0.6188	0	0	6.6693	3.13198	4.64882	0.862633	1.71911	0.573775	8.87689	3.58108	0.365092	0.23955	0.418278
269	26801	27050		17	16	0.49528	0.0373517	0.66383	0.598754	0.00420333	0.00674667	4.99419	2.58739	4.48613	0.993732	2.45266	0.51883	8.43906	3.944	0.408705	0.575155	0.63152
270	26901	27150		17	17	0.496053	0.014835	0.569349	0.571315	0.0035325	0.00634	4.86317	3.03164	4.38707	0.855875	1.75009	0.385429	7.48412	3.21104	0.35413	0.596172	0.41101
271	27001	27250		17	17	0.574382	0.00406333	0.569842	0.603914	0.00119833	0.00297333	5.74776	3.84909	4.61088	0.814665	1.06722	0.266198	6.7889	2.71885	0.287017	0.42813	0.169644
272	27101	27350		19	17	0.583093	0.00285	0.506563	0.708547	0.002525	0.00626	6.77543	4.53646	4.94296	0.935523	1.14891	0.263879	7.58712	2.66733	0.317394	0.346429	0.1393
273	27201	27450		19	20	0.604986	0.003775	0.479363	0.794653	0.00448	0.008895	7.21136	5.09707	5.0513	1.02658	1.27205	0.257506	7.78095	2.32404	0.311341	0.368666	0.215146
274	27301	27550		19	16	0.676613	0.00418833	0.50108	0.788432	0.005085	0.008408	6.59739	5.03915	4.80295	1.23808	1.93345	0.276872	7.25188	2.30987	0.273073	0.507582	0.29168
275	27401	27650		17	11	0.74104	0.00184833	0.377392	0.727803	0.003935	0.00635	6.18661	5.93427	4.36967	1.65382	2.36552	0.23161	6.14358	1.70274	0.288678	0.636782	0.194758
276	27501	27750		15	18	0.660841	0.00117857	0.229835	0.621628	0.00286125	0.00455333	6.40979	7.00642	4.59425	2.13078	2.82401	0.185786	5.03315	1.03562	0.31783	0.537359	0.116337
277	27601	27850		12	19	0.57466	0.00052	0.100885	0.610485	0.00138	0.00256	6.54158	7.94512	4.88058	3.11167	4.30292	0.18584	3.87618	0.882118	0.325762	0.431707	0.123797
278	27701	27950		19	19	0.531898	0.006858	0.0297317	0.578679	0.00457667	0.02005	5.90836	8.47254	5.42666	4.91302	5.82842	0.225012	3.40559	0.954758	0.374702	0.425668	0.283538
279	27801	28050		20	19	0.581566	0.00489857	0.0125787	0.450933	0.003305	0.0128471	5.61692	8.23895	5.68852	5.98791	6.85874	0.242109	3.34025	1.3795	0.3543	0.35522	0.548036
280	27901	28150		16	18	0.629845	0	0.00477	0.421844	7.6e-05	0.003368	5.18824	7.66376	5.00684	6.02059	6.78093	0.198125	2.77351	1.25883	0.303308	0.229427	0.61259
281	28001	28250		19	19	0.467307	0.0011575	0.00269	0.42173	0.000736667	0.00650667	2.96122	4.47278	2.37838	3.97914	4.11553	0.149048	1.98264	0.416557	0.29272	0.474483	0.249588
282	28101	28350		18	19	0.593832	0.00098	0.00221143	0.403065	0.000728333	0.00671	1.95321	2.47784	1.53325	3.33707	4.04373	0.197074	2.15737	1.59059	0.322689	0.473314	0.382576
283	28201	28450		20	16	0.741887	0.000795	0.0018375	0.318667	0.000393333	0.00783333	1.91698	1.75686	1.5508	2.90507	4.18625	0.251347	2.21241	2.59874	0.348517	0.316768	0.561875
284	28301	28550		19	8	0.720735	0.000503333	0.000958	0.156587	4.66667e-05	0.00521667	4.81196	4.38015	3.94573	3.01211	4.48262	0.215132	2.22833	1.19711	0.314857	0.252202	0.30412
285	28401	28650		12	3	0.488109	0.00165333	0.00206333	0.08337	0.00104	0.0156114	6.04146	5.55942	5.44672	3.11418	4.58316	0.183352	2.09425	0.522717	0.291432	0.352704	0.199746
286	28501	28750		7	4	0.23758	0.0024525	0.002645	0.117397	0.00152	0.021106	6.69628	6.42317	6.09964	2.96387	4.671	0.18649	1.93688	0.357352	0.269185	0.455205	0.189892
287	28601	28850		3	9	0.323703	0.000563333	0.001085	0.141411	0.000321667	0.00268667	8.88371	8.19884	6.7435	3.23414	5.74517	0.350563	2.9884	0.859	0.282992	0.511598	0.30796
288	28701	28950		8	13	0.45817	0.000482857	0.00069625	0.139258	0.00024125	0.00119143	10.0974	9.56014	6.88809	3.15046	5.6943	0.325011	3.35458	0.95952	0.319066	0.484005	0.324769
289	28801	29050		12	10	0.57386	0	0	0.0863238	0	7.5e-06	10.5071	10.7125	6.63453	2.70603	5.01536	0.202213	2.98018	0.569963	0.326645	0.360108	0.228655
290	28901	29150		12	7	0.519449	0	0	0.028255	0	0	9.9665	10.6702	6.75494	2.29533	4.65015	0.190634	2.49282	0.439607	0.315045	0.382309	0.239429
291	29001	29250		9	8	0.446034	0	0	0.00334333	0	0	8.3076	8.74375	5.77452	1.64327	3.90621	0.204739	1.71935	0.498211	0.225464	0.37502	0.256453
292	29101	29350		8	8	0.415957	0	0	0.00039875	0	0	6.27696	6.06992	4.18519	1.05608	2.87673	0.214428	1.1221	0.632625	0.169425	0.321082	0.222497
293	29201	29450		7	7	0.295612	0	0	0	0	0	4.38824	3.86909	3.15875	0.622647	1.57886	0.220292	1.10076	0.506493	0.178817	0.311468	0.102752
294	29301	29550		7	7	0.280065	0	0	0	0	0	4.14774	3.21086	2.98112	0.557397	1.41446	0.27825	1.36276	0.883559	0.18685	0.303329	0.141281
295	29401	29650		6	8	0.291548	0	0.00724667	0.00433125	0	0	4.59636	3.036	2.89513	0.507843	1.28619	0.365027	1.79432	1.24199	0.222352	0.307402	0.210412
296	29501	29750		8	8	0.276292	0	0.0322883	0.0158633	0	0	4.57878	2.55383	2.66175	0.41738	0.841835	0.47532	2.19307	1.33657	0.283162	0.337838	0.427868
297	29601	29850		7	5	0.214874	1.875e-05	0.0359913	0.0520325	0	0	3.64671	2.02403	2.30965	0.446441	1.1239	0.543412	2.12862	1.65877	0.29657	0.254733	0.460355
298	29701	29950		8	2	0.170172	0.00336333	0.0461467	0.118706	0	0	3.13224	1.90941	2.12043	0.389212	1.05578	0.54371	1.83582	1.51167	0.275965	0.141758	0.385074
299	29801	30050		4	4	0.18586	0.010015	0.0696	0.18538	0	0	3.33691	2.28373	2.14064	0.226885	0.302005	0.436905	1.33736	0.812055	0.198095	0.06091	0.23649
300	29901	30150		6	9	0.326238	0.067168	0.145568	0.17108	0	0	1.7603	1.40177	1.48103	1.00266	2.79762	2.04392	6.34661	4.09913	0.37512	0.481058	1.07043
301	30001	30250		9	8	0.352809	0.0615986	0.143636	0.145948	0	0	1.81414	1.50668	1.2951	0.772239	2.10567	1.98164	6.10797	3.56938	0.331379	0.44882	0.82753
302	30101	30350		8	9	0.382458	0.0388363	0.115616	0.18947	0	0	1.56127	1.32348	1.01654	0.554597	1.6801	2.06743	6.34568	3.49645	0.250884	0.366836	0.55817
303	30201	30450		9	7	0.468041	0.03712	0.143495	0.316262	0	0	1.35859	1.20799	0.769501	0.243344	0.720084	2.13981	6.44329	2.68365	0.295826	0.358505	0.253066
304	30301	30550		7	14	0.571252	0.0791433	0.248625	0.582996	0	0	1.33239	1.19821	0.715927	0.19058	0.490663	2.29263	7.40291	2.59026	0.368155	0.39353	0.19777
305	30401	30650		14	14	0.704908	0.200663	0.551297	0.987481	0	0	1.3211	1.13794	0.77272	0.236227	0.486803	2.76956	8.15315	2.83566	0.463248	0.63001	0.236938
306	30501	30750		14	16	0.857744	0.302416	0.837499	0.937899	0	0	1.335	1.14506	0.919979	0.234843	0.414751	2.96774	8.67549	3.14702	0.450524	0.636772	0.184406
307	30601	30850		16	13	0.767474	0.277382	0.842531	0.553303	0.0007575	0.000685714	1.36547	1.1695	1.11433	0.218384	0.283706	3.09306	8.81631	3.22983	0.34102	0.554693	0.132224
308	30701	30950		13	16	0.444544	0.112511	0.49676	0.536362	0.00282111	0.01075	1.37709	1.0699	1.43261	0.418263	1.13583	3.04012	6.84033	3.46763	0.346464	0.48739	0.460521
309	30801	31050		16	22	0.431033	0.062629	0.443392	0.649382	0.00611	0.013998	1.88047	1.26007	1.80318	0.469298	1.27659	2.96462	7.84659	3.40795	0.44607	0.595507	0.533995
310	30901	31150		22	22	0.544837	0.0557433	0.527515	0.579848	0.01066	0.0075	2.5394	1.50339	2.39556	0.54421	1.16656	2.9587	11.343	3.42434	0.53531	0.756195	0.475153
311	31001	31250		22	18	0.580335	0.062095	0.516708	0.550494	0.0195133	0.01637	2.76007	1.60026	2.8949	0.64427	1.47887	3.10028	11.7373	3.4977	0.496058	0.571288	0.408398
312	31101	31350		18	15	0.569935	0.0780125	0.483686	0.598677	0.0309638	0.0140525	2.77061	1.68013	3.00589	0.664719	1.57376	3.54964	11.6833	3.57935	0.493513	0.477013	0.414123
313	31201	31450		15	17	0.591207	0.107455	0.480655	0.617125	0.0505517	0.008285	2.50239	1.55381	2.92148	0.654693	1.60531	3.74361	11.0347	3.72541	0.49078	0.360857	0.427602
314	31301	31550		17	17	0.588447	0.157595	0.482557	0.538759	0.074465	0.00791667	2.24436	1.56988	2.29567	0.360372	0.752197	3.1873	8.98866	2.65543	0.396262	0.227368	0.162102
315	31401	31650		17	13	0.546629	0.156888	0.443958	0.441867	0.0725775	0.00606	1.9049	1.34332	1.83157	0.384146	0.897262	3.18098	9.06458	2.64002	0.404396	0.33282	0.24647
316	31501	31750		12	9	0.50729	0.129815	0.355587	0.279458	0.0586633	0.00308667	1.53016	1.05544	1.39249	0.349893	0.856953	3.22401	8.99151	2.68003	0.410138	0.428098	0.312248
317	31601	31850		9	10	0.397204	0.083832	0.1724	0.372563	0.026696	0.003032	1.31092	0.95945	1.39381	0.49823	1.22383	3.29197	9.23682	3.23275	0.403652	0.428318	0.628188
318	31701	31950		10	13	0.563866	0.121983	0.1179	0.473193	0.01832	0.00256143	1.11971	0.90693	1.20834	0.452856	1.1833	3.52133	9.51423	3.45532	0.451466	0.47174	0.571754
319	31801	32050		13	19	0.690838	0.162675	0.09994	0.440928	0.0179783	0.002885	0.994475	0.905868	1.09115	0.392602	1.05462	3.74179	9.76203	3.48426	0.519382	0.562737	0.547635
320	31901	32150		19	22	0.586035	0.165241	0.0776763	0.369214	0.023195	0.0102975	1.00096	0.9702	1.1427	0.319588	0.779323	3.61986	8.88714	3.09551	0.529366	0.607849	0.458696
321	32001	32250		22	17	0.445301	0.161782	0.0606887	0.33602	0.032825	0.0117813	1.10605	0.963746	1.12828	0.311057	0.711391	3.49937	8.34185	3.06168	0.506197	0.646181	0.318006
322	32101	32350		16	12	0.451913	0.170858	0.0611733	0.413529	0.03815	0.0122217	1.14388	0.887983	1.27442	0.569238	1.40829	3.63398	9.37659	3.39757	0.541458	0.702135	0.822683
323	32201	32450		12	13	0.612832	0.255522	0.07722	0.435063	0.0425133	0.00893667	1.45272	1.00832	1.19537	0.573783	1.31746	3.50615	9.93801	3.32687	0.51121	0.41381	0.762502
324	32301	32550		13	13	0.670913	0.259634	0.076495	0.407005	0.0362188	0.00093375	1.72631	1.06165	0.967522	0.393197	0.797503	3.30049	9.68099	3.23908	0.414751	0.279979	0.20156
325	32401	32650		13	15	0.63326	0.188269	0.077385	0.451844	0.0294387	5.83333e-05	1.83622	1.03273	1.03832	0.381471	0.858563	3.28553	9.23298	3.12288	0.41762	0.396292	0.243399
326	32501	32750		15	13	0.561883	0.147352	0.102984	0.581837	0.034442	0	2.10132	1.16568	1.13782	0.310484	0.590699	2.95378	7.59388	2.84172	0.414707	0.413529	0.26429
327	32601	32850		14	18	0.654284	0.15632	0.213248	0.746512	0.0481075	0	2.22031	1.07427	1.29985	0.476654	1.03268	3.0416	9.87784	3.34861	0.40168	0.458324	0.450125
328	32701	32950		19	15	0.835231	0.17518	0.370848	0.803692	0.063964	0	2.51408	1.09857	1.48271	0.617803	1.42141	3.39238	12.5868	3.58827	0.406308	0.554907	0.635371
329	32801	33050		16	18	0.93163	0.192612	0.533207	0.772257	0.0691942	0.00214364	2.69642	1.1466	1.67936	0.633255	1.53568	3.61044	11.7521	3.59245	0.424243	0.590488	0.782369
330	32901	33150		18	25	0.892154	0.227248	0.640138	0.738806	0.0629592	0.00439778	3.17415	1.34605	1.73792	0.509615	1.16299	3.5995	11.0289	3.41469	0.479009	0.628565	0.622409
331	33001	33250		24	27	0.823116	0.26938	0.591385	0.728953	0.049713	0.00330571	3.70009	1.61794	1.67356	0.424029	0.8801	3.51781	11.1132	3.2842	0.491612	0.470672	0.431695
332	33101	33350		26	22	0.822814	0.277966	0.423399	0.755716	0.026077	0.00151857	3.51981	1.59224	1.64	0.486151	1.11556	3.22743	9.58824	3.20232	0.459134	0.284743	0.58202
333	33201	33450		21	14	0.838706	0.274647	0.313345	0.71532	0.011403	0.00043625	3.47299	1.89563	1.64934	0.556911	1.37366	3.31098	9.67568	3.23706	0.503845	0.31834	0.637502
334	33301	33550		14	15	0.800472	0.322657	0.238942	0.721351	0	0	3.14518	2.07945	1.59339	0.58147	1.47703	3.64297	11.1158	3.41532	0.597243	0.406542	0.68736
335	33401	33650		15	15	0.816601	0.462224	0.3617	0.976689	0	0	1.99262	1.40202	1.24144	0.423515	0.934831	3.32031	10.0466	3.45036	0.522126	0.328939	0.623984
336	33501	33750		15	15	1.06368	0.727519	0.612459	0.885368	0.002051	0	1.29417	1.25582	1.00363	0.388518	0.809994	3.16544	10.1781	3.74307	0.520809	0.300101	0.497453
337	33601	33850		16	18	1.10315	0.72978	0.584666	0.692335	0.0310875	0	0.950658	1.13983	1.03964	0.547259	1.31655	3.18271	10.9768	3.94654	0.646947	0.389767	0.505357
338	33701	33950		19	20	1.03283	0.653938	0.466677	0.62152	0.082178	0	0.781102	1.15623	0.99532	0.57417	1.2831	3.00871	10.6592	3.26823	0.811117	0.47663	0.409005
339	33801	34050		20	18	0.961111	0.646516	0.46463	0.472702	0.106158	0.0045375	0.719301	1.26291	1.01452	0.474863	0.902344	2.98492	10.6728	2.55605	1.17719	0.62552	0.275235
340	33901	34150		18	13	0.769507	0.558172	0.418125	0.401232	0.0773167	0.00605	0.713342	1.41366	1.18523	0.472527	0.991928	3.12682	10.6742	2.62541	1.38783	0.645308	0.446272
341	34001	34250		13	17	0.654253	0.477375	0.36272	0.351649	0.0165283	0	0.643585	1.41085	1.10686	0.54051	1.3637	3.05907	10.0403	3.20483	1.26982	0.464602	0.585182
342	34101	34350		17	23	0.526041	0.419464	0.25977	0.420825	0.00191125	0	0.666003	1.37432	1.04579	0.661362	1.78771	3.06552	10.7791	3.68022	1.2018	0.578313	0.678104
343	34201	34450		23	18	0.436388	0.444187	0.208682	0.473385	0	0	0.69731	1.41533	0.969492	0.587178	1.45054	3.07485	10.1693	3.52517	1.18401	0.673812	0.63682
344	34301	34550		18	17	0.485517	0.510822	0.291658	0.345814	0	0	0.701653	1.24538	0.848193	0.382757	0.752682	3.18309	10.1029	2.85099	1.11945	0.521257	0.289377
345	34401	34650		17	20	0.463543	0.4293	0.257421	0.355546	0.01154	0	0.728297	1.11696	0.858126	0.421107	0.923213	3.05622	10.7251	2.91916	0.973103	0.482639	0.313226
346	34501	34750		20	16	0.471068	0.362002	0.211538	0.406093	0.03035	0	0.742278	1.02057	0.78131	0.34184	0.67551	2.56656	9.01173	2.76363	0.79808	0.475264	0.244664
347	34601	34850		16	13	0.526529	0.360829	0.220087	0.355471	0.0510725	0.000472	0.839275	1.05526	0.801595	0.296131	0.63591	2.78326	9.95559	3.0707	0.751076	0.608735	0.304744
348	34701	34950		13	11	0.489764	0.270487	0.179499	0.24616	0.0617263	0.00312833	0.939163	1.07091	0.857494	0.269819	0.620264	3.00334	9.52585	3.05933	0.682954	0.711996	0.355651
349	34801	35050		11	14	0.37602	0.158792	0.109675	0.233295	0.0496983	0.00714	0.96459	1.00369	0.863317	0.215085	0.40118	2.96093	7.62634	2.59571	0.641925	0.611985	0.284683
350	34901	35150		14	16	0.36235	0.101112	0.04863	0.333591	0.0431783	0.014644	1.02874	0.931167	0.911243	0.273837	0.648042	2.5939	6.94332	2.54966	0.784387	0.536967	0.28945
351	35001	35250		16	14	0.497805	0.132159	0.05618	0.412187	0.05535	0.01193	1.21177	0.98748	0.919501	0.328012	0.743309	2.663	7.75777	2.76307	0.837985	0.566092	0.273425
352	35101	35350		13	12	0.60702	0.185232	0.0891817	0.5305	0.0679883	0.0029225	1.34972	1.03706	0.875835	0.289583	0.522825	2.78708	8.66267	2.70263	0.828175	0.612615	0.17225
353	35201	35450		12	16	0.67463	0.39704	0.240312	0.584617	0.123787	0.00514167	1.27177	1.11323	0.944543	0.37358	0.737903	3.04479	11.5594	3.09752	0.954507	0.834442	0.2654
354	35301	35550		16	17	0.677643	0.510373	0.324843	0.762173	0.160525	0.007305	1.15038	1.15614	0.933133	0.404558	0.78049	3.06548	12.0549	3.40705	0.969283	0.897808	0.294493
355	35401	35650		17	20	0.741405	0.753252	0.55544	0.917959	0.284278	0.013165	0.77681	0.915987	0.837355	0.423507	0.757957	2.7181	9.33245	3.07413	0.911445	1.07401	0.297123
356	35501	35750		20	22	0.849571	0.967511	0.762722	0.847303	0.373202	0.020685	0.609084	0.783175	0.802164	0.457672	1.02057	2.47892	8.64133	2.97086	0.974054	0.967372	0.323754
357	35601	35850		22	22	0.805263	0.940746	0.742989	0.784653	0.350846	0.0242075	0.606084	0.831951	0.7525	0.353463	0.796632	2.4045	8.94042	2.99466	1.08763	0.882607	0.206035
358	35701	35950		22	20	0.763828	0.904538	0.711132	0.407712	0.331775	0.0264533	0.605383	0.841043	0.72597	0.27375	0.593178	2.40672	9.22511	2.97277	1.1882	0.899967	0.1127
359	35801	36050		20	15	0.750035	0.669045	0.24323	0.391558	0.225467	0.0174275	0.724645	1.08008	0.703928	0.205085	0.35289	1.98653	9.08217	2.61399	1.20895	0.33842	0.180803
360	35901	36150		14	15	0.819185	0.730245	0.235944	0.362998	0.258925	0.0167988	0.760441	1.12586	0.718615	0.210584	0.442005	2.09979	8.67171	2.79993	1.14454	0.491705	0.250416
361	36001	36250		15	13	0.834006	0.773828	0.213914	0.324488	0.303311	0.014573	0.757524	1.02409	0.671231	0.224385	0.638275	2.2008	8.3484	3.11716	1.16596	0.687306	0.274024
362	36101	36350		13	11	0.822374	0.767719	0.193227	0.221705	0.311526	0.01403	0.752417	0.946813	0.649423	0.238122	0.701242	2.051	7.78391	3.08989	1.18321	0.673784	0.224411
363	36201	36450		11	13	0.675805	0.656174	0.100028	0.216733	0.232774	0.0126613	0.722912	0.909464	0.66394	0.261452	0.737308	1.87814	7.06466	2.90303	1.21166	0.619058	0.156225
364	36301	36550		13	13	0.565738	0.615133	0.0599567	0.307888	0.164498	0.0117317	0.727393	0.994887	0.695748	0.289073	0.739803	2.11565	7.74788	2.87195	1.23072	0.604257	0.205523
365	36401	36650		13	14	0.575032	0.726145	0.0984375	0.409844	0.176767	0.0109125	0.710832	0.886933	1.18173	0.82595	2.89857	2.44607	9.42261	5.09484	1.25825	0.652005	0.999528
366	36501	36750		14	17	0.52246	0.629076	0.123118	0.383558	0.17275	0.01211	0.71266	0.876482	1.27127	0.808686	2.71642	2.19198	6.92791	4.49961	1.42329	0.705734	1.16547
367	36601	36850		17	18	0.48522	0.535038	0.12522	0.39518	0.155524	0.011145	0.709332	0.990304	0.948018	0.415678	0.978738	2.16914	5.6338	2.60766	1.44107	0.676148	0.685316
368	36701	36950		18	13	0.511227	0.53405	0.143127	0.419258	0.152633	0.01107	0.656659	0.995017	0.908941	0.484159	1.07235	2.13897	6.02238	2.52307	1.40466	0.803427	0.659803
369	36801	37050		13	18	0.54418	0.548708	0.188389	0.409012	0.158248	0.00704429	0.595126	0.919602	0.70381	0.338074	0.597575	1.70609	5.69648	2.02666	1.28445	0.870424	0.307391
370	36901	37150		18	14	0.526267	0.517853	0.214648	0.391266	0.146668	0.00604	0.605683	0.947888	0.68903	0.263185	0.323448	1.64458	5.78326	1.74959	1.22828	0.928598	0.15228
371	37001	37250		14	14	0.490246	0.460618	0.219622	0.3693	0.130606	0.0078625	0.649764	0.951037	0.831344	0.358539	0.730931	1.72291	6.65408	2.41755	1.48716	1.05293	0.258826
372	37101	37350		14	15	0.441006	0.399434	0.22124	0.3904	0.111939	0.0099175	0.643657	0.885605	0.972999	0.422009	1.14477	1.83799	8.52361	2.94502	1.93872	1.18146	0.435617
373	37201	37450		15	14	0.434602	0.352155	0.233333	0.429009	0.103298	0.0106883	0.591458	0.801487	0.925515	0.335767	0.894525	1.75727	8.09153	2.47431	2.09066	1.15078	0.470863
374	37301	37550		13	19	0.433981	0.346514	0.271558	0.514125	0.107945	0.01085	0.56571	0.762082	0.934712	0.358594	0.999611	1.69347	7.3028	2.54184	2.04597	1.2716	0.639541
375	37401	37650		19	20	0.564397	0.472162	0.387206	0.670291	0.167725	0.0130957	0.449072	0.679166	0.835041	0.317215	0.766174	1.60915	6.74054	2.48946	2.3625	1.46187	0.544396
376	37501	37750		20	20	0.841368	0.702895	0.508768	0.779382	0.278281	0.0180657	0.35139	0.602305	0.744616	0.289121	0.592649	1.41885	6.675	2.2255	2.61606	1.41184	0.302683
377	37601	37850		20	19	1.06689	0.900717	0.573796	0.878985	0.351771	0.020377	0.327037	0.568602	0.735183	0.321684	0.749773	1.29261	7.0571	2.30768	2.51467	1.35354	0.243026
378	37701	37950		19	19	1.17093	1.05196	0.670886	0.909	0.401119	0.021439	0.358096	0.636058	0.767363	0.364653	0.824141	1.35082	8.31855	2.62524	2.83181	1.41927	0.263414
379	37801	38050		19	22	1.12073	1.073	0.71488	0.585656	0.396965	0.0192517	0.389603	0.732522	0.80388	0.334323	0.674012	1.41165	8.73807	2.64619	3.29625	1.37215	0.386225
380	37901	38150		22	23	0.706624	0.671405	0.468971	0.593759	0.204058	0.012915	0.371456	0.719204	0.771305	0.261465	0.448223	1.35413	6.83802	2.29231	2.85354	1.15672	0.466189
381	38001	38250		23	23	0.716122	0.700947	0.470044	0.685121	0.191999	0.0120225	0.389742	0.732899	0.873932	0.42387	0.808668	1.43223	8.05307	2.85026	2.91123	1.31502	0.489563
382	38101	38350		23	21	0.780177	0.7751	0.481822	0.539046	0.197895	0.0122387	0.421531	0.778722	0.954568	0.560614	1.11468	1.4725	9.51086	3.29084	3.01785	1.4573	0.445021
383	38201	38450		21	16	0.729244	0.655521	0.350977	0.373674	0.14876	0.0145688	0.496551	0.825405	1.02178	0.656223	1.39741	1.54244	10.1163	3.37775	2.8308	1.24581	0.402999
384	38301	38550		16	13	0.607581	0.435808	0.236242	0.356178	0.104091	0.0143986	0.584916	0.790876	0.87574	0.429366	0.728281	1.4982	7.84587	2.71041	2.56521	0.82691	0.176724
385	38401	38650		13	11	0.513412	0.336	0.222223	0.396872	0.0964983	0.013756	0.656607	0.72832	0.851023	0.357828	0.739325	1.47956	6.10409	2.41511	2.02358	0.642032	0.22565
386	38501	38750		11	20	0.47373	0.369348	0.267278	0.434619	0.121148	0.01763	0.677095	0.756722	0.986862	0.461267	1.24061	1.74391	6.7446	3.09986	1.83155	0.759208	0.519397
387	38601	38850		20	22	0.487517	0.40209	0.283652	0.517358	0.12709	0.01984	0.612835	0.705327	0.878267	0.349721	0.83148	1.68253	7.40875	3.04829	1.98353	0.847982	0.407464
388	38701	38950		22	18	0.562795	0.446825	0.3158	0.651177	0.13823	0.020846	0.592198	0.679015	0.752045	0.22301	0.439123	1.58189	7.25137	2.62296	1.83941	0.805447	0.252295
389	38801	39050		18	11	0.682578	0.605875	0.411803	0.494851	0.162003	0.0191367	0.612548	0.600468	0.684928	0.190112	0.435293	1.5225	6.21407	2.55618	1.4696	0.505907	0.383613
390	38901	39150		11	4	0.530881	0.499365	0.32652	0.290632	0.115089	0.0156837	0.616444	0.582006	0.660343	0.186214	0.39155	1.41114	5.80448	2.492	1.45583	0.447574	0.46911
391	39001	39250		4	6	0.345858	0.307533	0.193377	0.19397	0.0590717	0.0107583	0.603005	0.548705	0.665248	0.23386	0.678113	1.31927	5.14038	2.63318	1.27833	0.427955	0.484825
392	39101	39350		6	7	0.242625	0.217166	0.125112	0.165471	0.0325862	0.00807286	0.602285	0.522976	0.686163	0.251426	0.704172	1.48027	5.57392	2.94264	1.20814	0.592454	0.36461
393	39201	39450		7	10	0.211228	0.190934	0.0847175	0.213522	0.0215662	0.00709571	0.607419	0.539806	0.646334	0.182486	0.321489	1.45314	5.44943	2.68529	1.19034	0.729584	0.192144
394	39301	39550		10	10	0.259488	0.256498	0.0873667	0.326248	0.030245	0.007554	0.610218	0.576818	0.594342	0.139315	0.189067	1.34483	5.34049	2.47444	1.19996	0.7333	0.20192
395	39401	39650		10	16	0.408837	0.420435	0.129112	0.33622	0.0695867	0.011066	0.638087	0.688752	0.679193	0.25022	0.55162	1.43714	7.20018	2.87832	1.28019	0.679905	0.446397
396	39501	39750		16	19	0.456222	0.452741	0.153214	0.347957	0.0947912	0.014795	0.621165	0.720755	0.706777	0.256715	0.5619	1.48526	7.19058	2.63462	1.33662	0.650412	0.40591
397	39601	39850		19	19	0.469415	0.463947	0.183625	0.497083	0.121525	0.018492	0.590333	0.692237	0.664748	0.222395	0.420335	1.4664	6.94461	2.33387	1.37833	0.66409	0.285735
398	39701	39950		19	17	0.53272	0.566725	0.300602	0.630986	0.201212	0.021534	0.484067	0.602818	0.647428	0.293492	0.677817	1.35556	7.60264	2.54025	1.56449	0.695323	0.290092
399	39801	40050		17	22	0.614727	0.667669	0.461659	0.76267	0.254829	0.0251925	0.449469	0.629141	0.650898	0.315091	0.733927	1.27931	7.29345	2.34531	1.78596	0.773314	0.371679
400	39901	40150		22	25	0.68312	0.75851	0.651923	0.784512	0.308578	0.0298283	0.431883	0.663163	0.664877	0.346232	0.819123	1.24864	7.45116	2.29263	2.01107	0.86881	0.472028
401	40001	40250		25	28	0.753183	0.828615	0.773128	0.775856	0.328395	0.0369267	0.390827	0.63379	0.6691	0.385718	0.752863	1.18011	8.38268	2.75713	2.17064	0.675345	0.522613
402	40101	40350		27	24	0.822895	0.86665	0.798506	0.848228	0.312499	0.0376675	0.365837	0.646467	0.671168	0.381248	0.659473	1.07171	8.41407	2.78816	2.13557	0.608043	0.49125
403	40201	40450		24	22	0.869498	0.92967	0.851692	1.14791	0.313997	0.034945	0.37125	0.741762	0.700117	0.432137	0.85404	0.991733	8.70913	2.79916	2.24786	0.715708	0.426002
404	40301	40550		22	28	1.03815	1.15226	1.02425	0.994876	0.360045	0.0396867	0.376498	0.88637	0.8862	0.716947	1.82761	1.15743	9.94899	3.40284	2.38827	0.853987	0.529158
405	40401	40650		28	31	0.939119	1.03358	0.928326	0.79289	0.269097	0.0419657	0.35011	1.06858	0.850932	0.659551	1.56676	1.21759	8.77755	2.9695	2.43527	0.733194	0.453742
406	40501	40750		32	29	0.85033	0.910178	0.818098	1.24517	0.145798	0.041512	0.35109	1.29251	0.698932	0.499163	0.895125	1.12411	8.47835	2.12053	2.49535	0.577093	0.382028
407	40601	40850		30	19	1.17173	1.27903	1.12537	1.01043	0.139567	0.0417967	0.343997	1.5458	0.577183	0.459552	0.730227	1.0969	9.80936	1.99956	2.32038	0.38917	0.52967
408	40701	40950		19	14	0.936595	1.02093	0.864606	0.548862	0.0892825	0.0312513	0.363516	1.5998	0.617939	0.410246	0.792806	1.1942	7.11264	2.03695	1.8336	0.307599	0.608254
409	40801	41050		13	17	0.631858	0.63649	0.451253	0.390632	0.0249117	0.0175883	0.434807	1.73226	0.716925	0.421067	0.947733	1.26222	5.51281	2.29496	1.44277	0.273275	0.551052
410	40901	41150		17	16	0.57654	0.543828	0.322218	0.361429	0.00782833	0.007175	0.509257	1.89565	0.729225	0.442523	0.835608	1.22405	7.35875	2.72501	1.64211	0.371727	0.267437
411	41001	41250		16	14	0.576782	0.492574	0.282836	0.372648	0.00408375	0.00513143	0.499045	1.743	0.681135	0.404322	0.702134	1.26744	8.39162	2.68558	1.66338	0.432025	0.250031
412	41101	41350		14	9	0.598317	0.457195	0.259195	0.520305	0.00229	0.0051675	0.492672	1.66778	0.626647	0.361847	0.556115	1.29547	8.54927	2.56282	1.55142	0.39632	0.199987
413	41201	41450		9	9	0.575902	0.48641	0.356907	0.634851	0.00587333	0.007946	0.480785	1.42465	0.586903	0.285778	0.520008	1.2432	7.45356	2.53742	1.22249	0.363373	0.223287
414	41301	41550		9	7	0.510386	0.476609	0.411144	0.612907	0.00604625	0.00907125	0.47864	1.22045	0.594777	0.239651	0.436752	1.26612	6.50028	2.3056	1.12316	0.40868	0.22154
415	41401	41650		7	12	0.45764	0.456523	0.441978	0.60378	0.003385	0.009035	0.482722	1.15834	0.601835	0.248525	0.41547	1.34299	5.84975	2.12031	1.14586	0.469558	0.197397
416	41501	41750		12	23	0.45214	0.490928	0.482055	0.550649	8.83333e-05	0.00497167	0.569052	1.35067	0.683707	0.382428	0.724517	1.59607	7.67958	2.59749	1.34469	0.580007	0.173248
417	41601	41850		23	23	0.44902	0.463351	0.468986	0.472175	0	0.0043	0.67179	1.45329	0.791856	0.474793	0.859481	1.78902	9.0317	2.77225	1.42313	0.491724	0.27885
418	41701	41950		23	15	0.46308	0.420672	0.429152	0.496381	0	0.004558	0.744425	1.39928	0.859262	0.515497	1.00585	1.91906	9.58467	3.01659	1.44679	0.36168	0.422943
419	41801	42050		15	18	0.596873	0.472146	0.417071	0.419654	0	0.00232625	0.830261	1.33099	0.866762	0.539639	1.24208	2.03765	9.70804	3.45735	1.39737	0.37888	0.374104
420	41901	42150		18	18	0.637144	0.430586	0.334324	0.277275	0.00028125	0.00281	0.797878	1.17988	0.882284	0.529631	1.47817	2.08581	10.081	3.62826	1.31372	0.458449	0.460145
421	42001	42250		17	14	0.524129	0.263734	0.213097	0.300989	0.00028125	0.00461167	0.688226	0.900898	0.860246	0.483245	1.45561	1.97856	8.72117	3.08455	1.03804	0.440506	0.625169
422	42101	42350		13	10	0.594833	0.208965	0.224935	0.456466	0	0.002025	0.706739	0.774556	0.734983	0.344867	0.94809	1.98016	6.90446	2.52492	0.880143	0.455642	0.42419
423	42201	42450		9	15	0.790398	0.259616	0.387477	0.700952	0	0.001101	0.781859	0.832726	0.659156	0.248014	0.55674	2.06461	7.35747	2.33464	0.938704	0.483104	0.306499
424	42301	42550		15	18	0.97481	0.332895	0.624605	0.787515	0	0	0.85568	0.9286	0.600697	0.184835	0.331662	2.04117	8.00267	2.13454	0.988985	0.463988	0.344358
425	42401	42650		18	16	0.88895	0.377992	0.643885	0.637622	0	0.0003825	0.840577	0.9575	0.69267	0.257925	0.450538	2.00386	7.7542	2.37308	0.948432	0.395442	0.476573
426	42501	42750		16	13	0.77263	0.424851	0.517033	0.502587	0.00032	0.00159714	0.75155	1.05714	0.819575	0.372532	0.787664	2.29846	9.03834	2.92828	1.1198	0.491701	0.598559
427	42601	42850		13	16	0.708932	0.5101	0.378155	0.453085	0.00158667	0.00392167	0.676163	1.2539	0.888035	0.427082	0.811828	2.445	9.95406	3.08398	1.35444	0.649258	0.549358
428	42701	42950		16	23	0.633609	0.543196	0.260555	0.441973	0.004555	0.00813375	0.757295	1.53409	0.967257	0.537849	0.966961	2.38938	11.3985	2.9806	1.27313	0.630827	0.498065
429	42801	43050		23	20	0.65346	0.552679	0.232281	0.642354	0.0169212	0.01025	0.82095	1.61095	0.963926	0.5609	0.953044	2.40869	11.558	2.76038	1.27041	0.561203	0.310061
430	42901	43150		20	15	0.71851	0.56208	0.272414	0.793569	0.028932	0.0134625	0.993002	1.84369	0.95353	0.528228	0.893156	2.42648	9.41516	2.36157	1.35553	0.594544	0.195327
431	43001	43250		15	17	0.778746	0.658319	0.323497	0.806257	0.0571329	0.0145114	0.878103	1.42761	0.896673	0.605846	1.32676	2.30169	8.8265	2.72821	1.18523	0.522463	0.298213
432	43101	43350		16	21	0.746005	0.708148	0.306944	0.730934	0.06732	0.0157	0.653242	0.972979	0.726812	0.451806	0.884132	2.14802	8.55668	2.54872	1.11487	0.507854	0.272589
433	43201	43450		21	17	0.646681	0.64313	0.230336	0.600124	0.055186	0.0129789	0.597631	0.817792	0.702891	0.304117	0.515384	2.12836	9.34334	2.45535	1.1325	0.614891	0.2311
434	43301	43550		17	15	0.551983	0.530795	0.181966	0.352951	0.046435	0.0113036	0.601452	0.733847	0.763191	0.330533	0.66313	2.19511	8.97509	2.69292	1.12528	0.698357	0.398717
435	43401	43650		15	14	0.415066	0.310636	0.134788	0.28311	0.03746	0.00866286	0.615506	0.6639	0.849379	0.357063	0.77889	2.16716	8.46512	2.88738	1.25736	0.771556	0.711477
436	43501	43750		14	23	0.36543	0.245373	0.13142	0.36201	0.0367233	0.015866	0.741873	0.927345	1.1266	0.70895	1.51635	2.03728	9.1837	2.74749	1.28318	0.758363	1.02322
437	43601	43850		23	22	0.445962	0.35796	0.209068	0.53076	0.0678367	0.0132617	0.66994	0.930258	1.11899	0.766007	1.7058	2.16411	11.7378	3.03997	1.28956	0.646623	0.974787
438	43701	43950		22	19	0.666538	0.59747	0.324977	0.903673	0.146846	0.00699	0.514953	0.718606	0.794391	0.34771	0.679682	2.14334	10.9528	2.83655	1.61031	0.555744	0.531799
439	43801	44050		19	19	0.925357	0.897782	0.4897	1.03467	0.256437	0.00750667	0.521478	0.758307	0.727457	0.222815	0.28337	2.08493	9.10763	2.42055	1.8737	0.540545	0.357042
440	43901	44150		19	17	1.04623	1.02557	0.603167	0.76342	0.297756	0.00758857	0.559239	0.797861	0.862461	0.37423	0.875514	2.36299	10.2688	3.09338	1.85839	0.610066	0.551104
441	44001	44250		17	18	0.843324	0.78004	0.440361	0.531816	0.200116	0.00785286	0.582217	0.715826	0.933313	0.398423	1.07609	2.2908	10.045	3.19856	1.79458	0.796133	0.643523
442	44101	44350		18	14	0.655462	0.573738	0.265302	0.50407	0.125394	0.008004	0.565842	0.603508	1.01941	0.472988	1.28374	2.25376	9.67984	3.22056	1.74536	0.821974	0.75992
443	44201	44450		14	15	0.612218	0.51136	0.227722	0.433525	0.115262	0.0032575	0.632106	0.666278	0.991896	0.415272	1.0134	2.25684	8.99013	3.03285	1.60356	0.605628	0.475866
444	44301	44550		14	16	0.602564	0.435334	0.202013	0.337502	0.09378	0.00144143	0.61943	0.707625	0.924675	0.359955	0.914255	2.08515	8.94581	3.31175	1.59877	0.621075	0.268085
445	44401	44650		16	17	0.601153	0.358852	0.162657	0.286683	0.06325	0.001766	0.600665	0.73928	0.992068	0.451437	1.18924	2.08063	9.48435	3.76483	1.65162	0.681308	0.318783
446	44501	44750		17	14	0.591047	0.36904	0.16162	0.406551	0.0281583	0.003182	0.618155	0.792947	0.927163	0.257223	0.488557	1.89303	8.33901	2.70239	1.66481	0.751688	0.17908
447	44601	44850		14	12	0.672579	0.462442	0.252204	0.519163	0.027075	0.00426429	0.6212	0.768585	0.889007	0.215894	0.3404	1.83191	7.65547	2.43281	1.63672	0.689214	0.172813
448	44701	44950		12	20	0.713457	0.525993	0.353968	0.524737	0.0276617	0.006358	0.633722	0.76643	0.880073	0.202343	0.268755	1.82847	7.70561	2.34361	1.87313	0.738832	0.17872
449	44801	45050		20	19	0.622686	0.509579	0.38637	0.483445	0.0272475	0.00806571	0.651751	0.828234	0.973321	0.298484	0.65502	1.9012	9.2566	2.7245	2.0295	0.820392	0.303585
450	44901	45150		19	13	0.514289	0.444741	0.341382	0.412543	0.0228838	0.00491833	0.624764	0.758766	0.89891	0.306346	0.64349	1.82301	9.05493	2.6621	1.80927	0.765872	0.343398
451	45001	45250		13	15	0.458797	0.368912	0.25114	0.425467	0.0125033	0.000402	0.564955	0.643153	0.802145	0.23341	0.316488	1.67701	7.30818	2.26035	1.48093	0.588037	0.266683
452	45101	45350		15	20	0.552524	0.374406	0.211267	0.599058	0.00363	0.00041	0.525924	0.72046	0.800181	0.261022	0.43472	1.75947	7.82026	2.51614	1.42622	0.564919	0.281875
453	45201	45450		20	21	0.80334	0.52963	0.277046	0.664502	0	0.0003925	0.516154	0.874156	0.779913	0.326055	0.580934	1.99985	9.61455	2.90212	1.53247	0.625287	0.274831
454	45301	45550		21	22	0.865533	0.637718	0.355357	0.72549	0	0.00172167	0.50638	0.910298	0.762743	0.393415	0.646343	2.17424	12.0456	3.15942	1.70796	0.631368	0.247513
455	45401	45650		22	25	0.827019	0.73305	0.509509	0.791925	0.0054175	0.00448	0.485329	0.957399	0.771552	0.460975	0.678956	2.09866	13.1852	3.15607	1.91443	0.602882	0.304061
456	45501	45750		25	19	0.751074	0.775119	0.655556	0.723905	0.0147338	0.00634625	0.479953	0.998467	0.776471	0.51473	0.786081	1.99227	12.2616	3.06236	1.84532	0.548729	0.338641
457	45601	45850		19	16	0.677928	0.673645	0.66164	0.545912	0.0167783	0.00421	0.468625	0.90718	0.926145	0.685872	1.45785	2.02167	10.669	3.65196	1.52714	0.502677	0.480335
458	45701	45950		16	17	0.648832	0.524117	0.57757	0.60009	0.00952667	0.00165167	0.527995	1.13952	0.948437	0.68514	1.51995	1.96807	9.69666	3.49969	1.33883	0.577928	0.623478
459	45801	46050		17	18	0.729343	0.593604	0.551588	0.73092	0.006905	0.00123875	0.710071	1.72652	0.766517	0.681882	0.994609	1.89711	9.71932	2.87541	1.31066	0.607856	0.632844
460	45901	46150		18	19	0.810138	0.684085	0.588418	0.851643	0.00795	0	0.859292	2.12996	0.727003	0.91273	1.19808	1.81184	10.5529	2.86819	1.17643	0.533495	0.767808
461	46001	46250		19	17	0.939903	0.727258	0.795292	0.738433	0.00988667	0	1.06801	2.55093	0.816203	1.14614	1.40061	1.82133	10.2057	2.54239	0.893415	0.377752	0.74147
462	46101	46350		17	15	0.904469	0.640521	0.785544	0.62854	0.00636875	0.00449	1.15993	2.72679	0.871587	1.27343	1.65547	1.89045	9.09708	2.50367	0.896491	0.386834	0.783481
463	46201	46450		15	20	0.83211	0.620668	0.749602	0.695509	0.00343333	0.0114683	1.11525	2.76486	0.877955	1.40351	1.97901	1.93221	9.21539	2.88424	1.02884	0.403402	0.668837
464	46301	46550		20	26	0.844765	0.770132	0.784022	0.695496	0.00345	0.0193987	0.984025	2.78534	0.827976	1.26189	1.80817	2.13739	9.65555	2.98365	1.06539	0.406743	0.445235
465	46401	46650		26	19	0.786571	0.858299	0.721278	0.568817	0.00414625	0.022585	0.801906	2.37512	0.812119	0.965908	1.56087	2.33089	9.98502	2.86478	0.973695	0.444383	0.299057
466	46501	46750		19	13	0.669523	0.705872	0.528295	0.448203	0.00419333	0.0172767	0.739283	1.93875	0.816677	0.700572	1.13078	2.30713	9.22307	2.53274	0.922807	0.506042	0.31339
467	46601	46850		13	11	0.572169	0.508806	0.314377	0.334276	0.00486625	0.0117925	0.757071	1.55635	0.843475	0.557643	0.966849	2.34739	8.35321	2.5307	0.869326	0.57507	0.368708
468	46701	46950		11	12	0.493823	0.338109	0.18377	0.306218	0.00419286	0.00948	0.798487	1.22276	1.01515	0.63235	1.6006	2.56436	8.94734	3.08266	0.864286	0.612831	0.64619
469	46801	47050		12	12	0.47301	0.240132	0.168044	0.361407	0.004142	0.008675	0.793552	1.00462	1.04173	0.57546	1.63034	2.58087	8.19448	2.94491	0.830026	0.494086	0.66744
470	46901	47150		12	12	0.489484	0.267811	0.242739	0.402442	0.0074275	0.00644857	0.709987	0.870611	0.863841	0.387559	0.969224	2.49844	7.18474	2.59882	0.74788	0.429211	0.444912
471	47001	47250		12	14	0.497799	0.311132	0.356654	0.348865	0.0102525	0.00797875	0.70316	0.901608	0.844032	0.265663	0.524255	2.4373	7.27431	2.29177	0.789339	0.528424	0.285835
472	47101	47350		14	13	0.468688	0.301348	0.33613	0.240333	0.0110483	0.00785333	0.72268	0.918507	0.924163	0.28181	0.634938	2.69558	8.46071	2.50178	0.90964	0.80516	0.365792
473	47201	47450		13	12	0.388133	0.245197	0.155018	0.221064	0.0181817	0.00724167	0.816462	0.776355	1.00632	0.429243	1.14105	2.9557	8.27212	3.26293	0.937783	1.01632	0.391065
474	47301	47550		12	17	0.373553	0.244959	0.131584	0.291448	0.0318512	0.0117271	0.965011	0.765849	1.01638	0.378678	0.93969	2.76525	7.71334	2.95589	0.741099	0.708886	0.27507
475	47401	47650		17	17	0.488645	0.317037	0.177873	0.580048	0.0595267	0.014724	1.24402	0.881607	1.00928	0.261092	0.492958	2.76381	7.70272	2.3635	0.56977	0.44056	0.131082
476	47501	47750		17	15	0.814323	0.449883	0.323037	0.617853	0.084815	0.00516333	1.86252	0.964273	1.18585	0.391877	1.11297	2.96424	9.36753	3.08081	0.516317	0.391223	0.157257
477	47601	47850		15	14	0.838995	0.311029	0.307034	0.592333	0.0445975	0.00109375	2.24538	0.942453	1.38133	0.522274	1.42981	3.06847	10.4425	3.53739	0.531464	0.501805	0.264346
478	47701	47950		14	15	0.846793	0.148033	0.279153	0.537474	0.00578	0	2.53542	0.99166	1.55082	0.523035	1.24679	3.2763	10.3113	3.44729	0.567427	0.591167	0.384613
479	47801	48050		15	20	0.822632	0.0865	0.314639	0.556595	0	0	2.9558	1.11589	1.4837	0.291926	0.546879	3.09701	9.0786	2.67606	0.605051	0.551083	0.223401
480	47901	48150		19	15	0.786347	0.0759125	0.419629	0.705103	0	0	3.17862	1.20861	1.42255	0.322916	0.623252	2.97404	9.88186	2.756	0.655185	0.561878	0.18372
481	48001	48250		15	12	0.816063	0.12219	0.513143	0.741302	0	0	3.28454	1.30045	1.33366	0.432068	0.965507	3.37639	12.2009	3.25037	0.658793	0.604443	0.265348
482	48101	48350		12	14	0.729025	0.16614	0.43066	0.685227	0.005025	3.875e-05	2.96633	1.32338	1.16312	0.38547	0.92251	3.18371	10.978	3.24936	0.606043	0.517499	0.374267
483	48201	48450		14	20	0.587306	0.186449	0.282473	0.707967	0.0183225	0.00341429	2.28383	1.27378	1.03255	0.290696	0.669878	2.88132	8.21793	2.9144	0.573054	0.402856	0.335324
484	48301	48550		20	14	0.568908	0.240657	0.289978	0.880141	0.0426167	0.006884	1.87966	1.22455	0.908403	0.185178	0.293057	2.75832	7.79322	2.42656	0.528623	0.42923	0.211428
485	48401	48650		14	17	0.683599	0.388597	0.431655	0.8588	0.105669	0.00784857	1.44113	1.05983	0.795849	0.197764	0.375047	2.75134	7.86954	2.37878	0.48264	0.619551	0.310131
486	48501	48750		17	14	0.658644	0.522218	0.479347	0.68157	0.171297	0.010115	1.1278	1.08987	0.824586	0.317135	0.725343	3.07869	9.77899	2.57025	0.497701	0.739853	0.365
487	48601	48850		14	13	0.515715	0.503728	0.3794	0.340123	0.169017	0.009618	0.999078	1.16177	0.859788	0.34556	0.808622	3.36889	10.7928	2.73877	0.514277	0.713673	0.359285
488	48701	48950		12	7	0.283947	0.248867	0.133515	0.219298	0.0747133	0.006882	0.814303	0.941213	0.754787	0.249268	0.54769	2.96583	6.89423	2.42023	0.549208	0.605597	0.391218
489	48801	49050		7	10	0.22567	0.149529	0.0396225	0.230013	0.0284087	0.00364375	0.733194	0.725041	0.866663	0.494555	1.40603	3.00182	6.21134	3.12557	0.641504	0.652944	0.685194
490	48901	49150		10	13	0.288093	0.135372	0.00659167	0.420087	0.00762667	0	0.761395	0.648955	0.863177	0.564222	1.66337	3.10252	7.18384	3.55328	0.702162	0.649672	0.712348
491	49001	49250		13	22	0.490807	0.205625	0.002675	0.43491	0	0	0.984273	0.820817	0.704033	0.341178	0.80086	2.95586	9.97566	2.90735	0.611338	0.600827	0.298663
492	49101	49350		22	18	0.476004	0.219323	0.0196925	0.560557	0.00368125	0	0.914186	0.773277	0.895141	0.493766	1.20586	3.03232	11.4887	3.29625	0.615579	0.724163	0.405288
493	49201	49450		18	12	0.605813	0.259058	0.0620783	0.909703	0.01127	0	0.839472	0.74802	0.988948	0.578085	1.46856	3.12358	11.6922	3.54481	0.65564	0.663973	0.434423
494	49301	49550		12	12	0.861817	0.301905	0.162702	0.727474	0.0113967	0	0.967957	0.844137	0.801913	0.449847	1.04815	2.92241	8.81358	3.15534	0.592015	0.37013	0.268635
495	49401	49650		12	16	0.70433	0.213814	0.216151	0.539415	0.00990375	0	1.14516	0.95487	0.816871	0.35663	0.720939	2.8995	8.17225	2.7539	0.527467	0.382615	0.170611
496	49501	49750		16	15	0.603225	0.16235	0.248408	0.752831	0.0144767	0	1.23949	1.00245	0.900102	0.381593	0.998975	2.81232	8.41051	2.73998	0.471065	0.417728	0.28221
497	49601	49850		15	18	0.754511	0.335291	0.344036	0.947736	0.0380137	0.000447143	1.30276	1.23048	0.873405	0.444258	1.02821	2.72037	7.89866	2.42023	0.48273	0.448741	0.282951
498	49701	49950		18	20	0.949284	0.595236	0.465796	0.838788	0.0641313	0.00518375	1.23391	1.4331	0.867764	0.590607	1.1958	2.9417	9.03637	2.45402	0.5071	0.547271	0.502571
499	49801	50050		20	21	0.895447	0.688782	0.498462	0.790583	0.0710933	0.012705	1.07073	1.45862	0.847482	0.63439	1.25835	3.01835	9.81546	2.6281	0.464315	0.526628	0.583023
500	49901	50150		21	22	0.861245	0.726868	0.496842	0.653674	0.0739467	0.019265	0.92306	1.48246	0.720867	0.567712	1.1224	2.97194	9.16138	2.56066	0.498245	0.411445	0.331438
501	50001	50250		21	16	0.801099	0.642449	0.354083	0.472793	0.0498487	0.0171625	0.806099	1.31697	0.762205	0.690975	1.66492	2.99715	9.77772	3.23996	0.568908	0.49147	0.565396
502	50101	50350		16	18	0.695407	0.52394	0.194127	0.359966	0.022725	0.0135417	0.73774	1.10808	0.782357	0.74927	2.0232	2.93071	9.35763	3.83346	0.559523	0.57588	0.67265
503	50201	50450		18	16	0.634914	0.43843	0.113333	0.212326	0.0120613	0.00991125	0.794555	1.08825	0.731345	0.565231	1.58412	3.03011	8.55488	3.59136	0.473736	0.521936	0.487312
504	50301	50550		16	13	0.513329	0.272671	0.0475262	0.133585	0.0038025	0.00566857	1.05132	1.1513	0.747466	0.397079	1.10444	3.27115	8.1021	3.09238	0.433404	0.438439	0.465857
505	50401	50650		13	13	0.455898	0.161705	0.020045	0.15396	8e-05	0.001668	1.35312	1.27082	0.791758	0.322982	0.808707	3.32842	8.13913	2.8331	0.465587	0.399127	0.439197
506	50501	50750		13	12	0.54566	0.150707	0.017985	0.192502	0	0.0004725	1.74776	1.50477	0.754978	0.270727	0.401048	3.20369	8.75312	2.65107	0.512965	0.38001	0.107367
507	50601	50850		12	14	0.654774	0.133178	0.009686	0.204412	0	0	2.4159	1.71621	0.907054	0.321064	0.555188	3.21503	9.69619	2.74596	0.518738	0.36948	0.17425
508	50701	50950		14	17	0.709838	0.117006	0.003008	0.200118	0	0	2.48985	1.58833	1.07016	0.384326	0.985432	3.18771	9.1747	3.15536	0.482478	0.436848	0.225994
509	50801	51050		17	20	0.747137	0.0869867	0	0.159128	0	0	2.69087	1.66648	1.17466	0.348272	0.870505	3.29348	10.3043	3.28113	0.438828	0.458138	0.179103
510	50901	51150		20	20	0.69712	0.0623438	0	0.149508	0	0	2.4827	1.61944	1.24935	0.369922	0.846604	3.33766	10.6434	3.09152	0.458754	0.362482	0.308223
511	51001	51250		20	18	0.77567	0.05181	0	0.23774	0	0	2.12624	1.42555	1.26258	0.391395	0.93275	3.10424	10.2642	2.97157	0.48504	0.276983	0.400767
512	51101	51350		18	18	1.13424	0.081825	0	0.234955	0	0	2.00545	1.3424	1.25449	0.341913	0.838288	3.08576	10.2149	2.56413	0.44621	0.306457	0.305145
513	51201	51450		18	16	0.845888	0.073588	0.000851	0.258207	0.007902	0	1.74283	1.20575	1.43532	0.343112	0.949555	2.82551	8.58216	2.22307	0.385695	0.316936	0.33767
514	51301	51550		16	16	0.637521	0.06467	0.0069475	0.402315	0.0224787	0	1.76532	1.23358	1.5959	0.333741	0.950345	2.6323	7.43195	1.97668	0.359346	0.303837	0.303011
515	51401	51650		16	16	0.984068	0.0666167	0.0269933	0.272575	0.05224	0	2.56643	1.58511	2.16966	0.520865	1.33071	2.64225	8.45215	2.31372	0.3751	0.387423	0.221668
516	51501	51750		16	12	1.01527	0.0341658	0.0137783	0.1784	0.0249692	0	2.81754	1.62006	2.52068	0.772088	2.03003	2.04178	8.00554	2.87396	0.330072	0.573735	0.372408
517	51601	51850		12	16	0.923786	0.015665	0.005045	0.07702	0.0087	0	2.95028	1.76097	2.5303	0.756683	1.9527	1.65776	6.82422	2.65552	0.279858	0.640449	0.37362
518	51701	51950		16	23	0.701488	0.00297	0.00120375	0.0383513	0	0	2.89859	2.21451	2.14296	0.395799	0.726641	1.04756	4.07966	1.25427	0.227167	0.569061	0.166678
519	51801	52050		23	29	0.520111	0.0166938	0.00830375	0.0414983	0.00037875	0.00308286	2.62103	2.64991	2.31831	0.700115	1.44579	0.790304	4.00583	1.6853	0.306394	0.462135	0.342432
520	51901	52150		29	26	0.465808	0.0523683	0.02144	0.130798	0.00433667	0.013036	3.01261	3.14808	2.99491	1.05006	1.87636	0.924528	5.44788	1.99523	0.519515	0.644953	0.587398
521	52001	52250		26	22	0.613443	0.159679	0.0781338	0.231145	0.0255138	0.0138338	3.38316	3.61016	3.04667	1.19725	1.8071	1.17021	7.08757	2.02521	0.568634	0.591721	0.45544
522	52101	52350		22	24	0.655641	0.303521	0.168201	0.263503	0.0648538	0.0133188	2.87715	3.08109	2.21158	1.24744	2.14483	1.55511	8.22285	2.6958	0.524754	0.486189	0.489629
523	52201	52450		24	24	0.521877	0.372087	0.215877	0.465647	0.0963167	0.01166	1.99277	2.30773	1.35893	0.942923	1.85503	1.6887	7.38061	2.6401	0.484913	0.499855	0.536237
524	52301	52550		24	24	0.613118	0.59235	0.358067	0.552952	0.182433	0.0271775	1.1776	2.1995	0.873592	0.676792	1.30761	1.8761	8.62735	2.64356	0.518778	0.337815	0.524217
525	52401	52650		24	17	0.687538	0.683825	0.419913	0.714405	0.214083	0.0271775	0.952065	2.1893	0.783563	0.700897	1.30119	1.96687	9.96586	2.85352	0.54795	0.274108	0.520905
526	52501	52750		17	16	0.75984	0.73597	0.37381	0.888782	0.196675	0.0248	0.532035	1.16582	0.729865	0.6177	1.41215	2.21845	10.0865	2.99822	0.690885	0.47435	0.63087
527	52601	52850		16	13	0.868175	0.875138	0.364628	0.802319	0.223803	0.01859	0.50615	1.10887	0.661205	0.576278	1.21191	2.35199	10.0176	3.18225	0.754452	0.395065	0.531635
528	52701	52950		13	13	0.750036	0.777354	0.245354	0.623842	0.194174	0.0149012	0.465324	1.04029	0.5673	0.41564	0.753651	2.34592	9.33203	2.91153	0.707928	0.305954	0.313579
529	52801	53050		13	13	0.580738	0.617622	0.125275	0.74764	0.147335	0.014725	0.425025	0.989298	0.489562	0.258715	0.370177	2.25389	8.95932	2.63918	0.638152	0.244072	0.1659
530	52901	53150		13	20	0.628798	0.741543	0.102863	0.840466	0.153722	0.0160283	0.45103	0.934228	0.466087	0.270332	0.567497	2.20325	8.6524	3.1271	0.606348	0.23297	0.215887
531	53001	53250		20	21	0.683203	0.815481	0.07693	0.931085	0.160489	0.0195925	0.566157	1.04803	0.51949	0.267601	0.603509	2.33948	8.2718	2.87978	0.618634	0.427939	0.207055
532	53101	53350		21	22	0.79155	0.88178	0.0530667	0.895366	0.170498	0.0201783	0.668295	1.10587	0.549002	0.244542	0.55057	2.52112	8.74431	2.71502	0.690465	0.675327	0.210327
533	53201	53450		22	19	0.796545	0.748544	0.0339737	0.608526	0.15538	0.0136625	0.710546	0.984286	0.654405	0.43157	1.12793	2.75279	9.75606	3.39056	0.711873	0.786269	0.378081
534	53301	53550		19	16	0.599756	0.417501	0.0143737	0.352688	0.0927937	0.0206675	0.73575	0.799255	0.705039	0.449018	1.27148	2.70064	9.0044	3.50379	0.633323	0.687856	0.670565
535	53401	53650		16	14	0.408112	0.179933	0.00527333	0.29779	0.046725	0.03279	0.798392	0.76056	0.62665	0.284057	0.854118	2.37688	6.90433	2.92803	0.524018	0.504415	0.67584
536	53501	53750		14	11	0.369067	0.137263	0.002695	0.212802	0.045005	0.00094	0.803693	0.72021	0.577037	0.21786	0.471073	2.2107	6.06311	2.58257	0.474775	0.41783	0.357032
537	53601	53850		11	18	0.354084	0.157067	0.000132222	0.229449	0.0532233	0.00355857	0.678008	0.697407	0.744791	0.233827	0.723243	2.70189	6.47542	2.80404	0.633302	0.38527	0.575373
538	53701	53950		18	16	0.379398	0.204281	0	0.455028	0.0643478	0.00299625	0.639241	0.713149	0.736792	0.223561	0.718714	2.78902	6.79526	2.83046	0.679911	0.386144	0.588588
539	53801	54050		16	16	0.601145	0.425697	0	0.509106	0.123273	0.000278333	0.546185	0.707087	0.581343	0.155298	0.376035	2.51592	6.95735	2.23083	0.659622	0.41628	0.416282
540	53901	54150		16	9	0.589773	0.42574	0.00595	0.4903	0.112825	0.000292857	0.605144	0.670384	0.572647	0.176945	0.369901	2.43634	6.43245	2.29728	0.61199	0.307176	0.312265
541	54001	54250		9	9	0.535588	0.337265	0.0176483	0.589753	0.0777267	0.0005825	0.713537	0.697788	0.577973	0.201237	0.307177	2.36887	5.92037	2.24411	0.585125	0.25675	0.246055
542	54101	54350		8	17	0.596215	0.26098	0.074545	0.656016	0.0590083	0.0004875	0.901907	0.77846	0.61371	0.276928	0.473192	2.5007	6.31802	2.20721	0.519273	0.416287	0.423472
543	54201	54450		17	25	0.669444	0.273494	0.151256	0.618077	0.0571912	0	1.02358	0.800866	0.727719	0.50404	1.27718	2.72809	8.41871	3.06756	0.496771	0.411511	0.60483
544	54301	54550		25	25	0.706053	0.283908	0.22894	0.602642	0.0553417	0	1.18314	0.928518	0.792225	0.556148	1.47725	2.96371	10.4693	3.40788	0.541617	0.340215	0.544863
545	54401	54650		25	22	0.686622	0.31238	0.240513	0.636556	0.0695567	0	1.2444	1.07104	0.713495	0.30463	0.69649	3.16769	10.327	2.89351	0.504345	0.286943	0.264862
546	54501	54750		22	20	0.676349	0.297606	0.181226	0.582315	0.0837288	0	1.14946	1.0153	0.786555	0.409465	1.01944	3.32235	11.4364	3.17967	0.452455	0.33528	0.415851
547	54601	54850		20	15	0.636523	0.227735	0.117272	0.560063	0.0905583	0	1.11434	0.961083	0.90083	0.491575	1.23711	3.45969	12.5082	3.35165	0.457398	0.373067	0.465822
548	54701	54950		15	13	0.65555	0.149482	0.06854	0.48263	0.107295	0.000696	1.24862	0.923168	0.90331	0.398082	0.851322	3.283	10.2421	2.94725	0.54666	0.455553	0.32656
549	54801	55050		11	15	0.561738	0.128288	0.0517283	0.487646	0.0750358	0.004757	1.27705	1.01529	1.0288	0.474909	0.919163	3.37421	9.77761	3.21022	0.614259	0.490739	0.422951
550	54901	55150		14	15	0.528707	0.129334	0.049005	0.806412	0.05058	0.00544778	1.2746	1.06129	1.10449	0.536747	1.085	3.53888	10.127	3.49984	0.607498	0.445817	0.489547
551	55001	55250		15	14	0.752616	0.188412	0.085884	0.660126	0.029864	0.002458	1.37785	1.15912	1.03229	0.555252	1.05341	3.86941	12.4903	3.50387	0.57139	0.465662	0.501974
552	55101	55350		14	18	0.662987	0.136163	0.0855886	0.534517	0.0159586	0.004865	1.47932	1.41368	1.06936	0.456991	0.731061	3.73572	11.9063	3.22316	0.557153	0.52088	0.382329
553	55201	55450		18	16	0.545172	0.0832167	0.0782683	0.536815	0.00699667	0.00587	1.50103	1.55601	1.10647	0.329453	0.446642	3.42068	9.89341	3.03319	0.583248	0.54401	0.289947
554	55301	55550		16	11	0.48519	0.0612833	0.075475	0.451766	0.00367333	0.00501167	1.37733	1.50855	1.13622	0.271395	0.412357	3.16613	7.41273	2.69381	0.65723	0.619358	0.291318
555	55401	55650		11	8	0.387823	0.0745713	0.0692462	0.377135	0.002245	0.00509167	1.16037	1.23534	1.03072	0.266866	0.490821	3.06826	6.77874	2.62529	0.625785	0.579795	0.239601
556	55501	55750		8	10	0.32139	0.11236	0.0713333	0.411064	0.00169	0.00423667	0.996698	1.0652	0.898528	0.237283	0.444935	2.98521	7.19783	2.70307	0.658077	0.593103	0.18082
557	55601	55850		10	16	0.369868	0.235263	0.09739	0.560505	0.00249833	0.0045275	0.956575	1.34552	0.870108	0.279635	0.532585	3.13922	9.35488	3.17297	0.709608	0.601395	0.240976
558	55701	55950		16	28	0.482557	0.356108	0.122451	0.699022	0.0044525	0.00455667	0.91693	1.55247	0.91847	0.324845	0.601319	3.43674	10.6867	3.45995	0.77114	0.549861	0.317346
559	55801	56050		28	26	0.624048	0.494173	0.147533	0.663973	0.009185	0.0066	0.937022	1.75503	0.982872	0.314667	0.491988	3.78017	11.8157	3.40527	0.965578	0.46833	0.334077
560	55901	56150		26	18	0.606073	0.511332	0.122702	0.532587	0.01903	0.008864	0.89964	1.60934	1.0215	0.50204	1.13691	3.54137	10.8931	3.42164	1.05425	0.42754	0.371467
561	56001	56250		18	13	0.483681	0.41229	0.099245	0.443002	0.0283875	0.00842	0.859904	1.30322	1.06195	0.579304	1.4711	3.61983	10.5685	3.72602	0.874059	0.474407	0.401455
562	56101	56350		13	15	0.414433	0.344362	0.104728	0.386531	0.04094	0.009292	0.902645	1.13061	1.02508	0.456723	1.11849	3.88114	10.732	3.72166	0.767032	0.458683	0.349007
563	56201	56450		15	13	0.40845	0.280234	0.116148	0.373624	0.04684	0.00749429	1.09614	1.26639	0.988654	0.41399	0.991653	3.57711	10.5441	3.5671	0.820339	0.407561	0.271341
564	56301	56550		13	12	0.481769	0.212677	0.115507	0.36168	0.0420075	0.00612429	1.25164	1.25567	1.0934	0.418534	1.13264	3.40011	10.3744	3.43078	0.801601	0.44378	0.401884
565	56401	56650		12	12	0.518032	0.153027	0.108058	0.551655	0.0330267	0.005328	1.20762	1.06318	1.13205	0.428748	1.30333	3.31104	9.74757	3.4575	0.680105	0.5112	0.469115
566	56501	56750		12	14	0.692999	0.16263	0.187938	0.755966	0.0467487	0.00728	1.26575	1.11149	1.14661	0.377982	1.15033	3.29421	9.13973	3.17557	0.717586	0.793116	0.325604
567	56601	56850		14	13	0.845034	0.20888	0.346199	0.76892	0.0681338	0.0040375	1.04747	0.896919	1.08211	0.355592	1.06811	3.33631	9.3906	3.19156	0.714041	0.953966	0.272609
568	56701	56950		13	11	0.830258	0.230515	0.44488	0.729722	0.0735367	0	0.885497	0.767045	0.867198	0.234493	0.561598	3.07031	9.61569	2.96292	0.651845	0.708263	0.16244
569	56801	57050		11	11	0.761337	0.223307	0.454785	0.73486	0.0729283	0	0.98159	0.86823	0.798438	0.276248	0.788163	2.92036	9.94325	3.13596	0.708412	0.44923	0.177437
570	56901	57150		11	11	0.792368	0.184024	0.36086	0.696245	0.0731925	0	1.02605	0.910216	0.820999	0.406759	1.25043	2.82973	9.18425	3.49934	0.700379	0.504526	0.22487
571	57001	57250		11	10	0.795472	0.13419	0.231038	0.599568	0.0664717	0	1.04505	0.936442	0.812555	0.452683	1.27679	2.69829	8.48906	3.38865	0.67073	0.621808	0.256377
572	57101	57350		10	10	0.70557	0.129238	0.140676	0.518404	0.0587963	0	1.05859	1.06681	0.835701	0.357296	0.910236	3.05951	8.38487	2.99933	0.73382	0.678656	0.325136
573	57201	57450		10	9	0.589264	0.155031	0.123276	0.48778	0.0613687	0.000644	0.940146	1.14099	0.808579	0.261585	0.634011	3.0555	7.16212	2.6481	0.755455	0.595386	0.409891
574	57301	57550		9	9	0.530258	0.202357	0.153768	0.612502	0.07416	0.0068025	0.827407	1.10155	0.729338	0.249833	0.509102	2.80314	6.13528	2.43249	0.641513	0.491782	0.421392
575	57401	57650		9	15	0.557607	0.324963	0.239728	0.488026	0.12062	0.01012	0.671652	0.867808	0.646783	0.22282	0.410557	3.01494	7.78734	2.65176	0.623587	0.519198	0.51602
576	57501	57750		14	13	0.434511	0.28532	0.188556	0.298487	0.102241	0.00968286	0.596119	0.696298	0.841814	0.522309	1.71427	3.18543	8.61435	4.02503	0.669974	0.568314	0.934867
577	57601	57850		13	13	0.276522	0.180873	0.0950583	0.265509	0.0604767	0.01004	0.642003	0.73065	1.00137	0.650915	2.25227	3.37768	8.95973	4.51789	0.786858	0.630545	1.11059
578	57701	57950		13	17	0.218615	0.101358	0.0419563	0.293909	0.03278	0.0114243	0.822558	0.954321	0.967207	0.379191	0.925139	3.1052	8.25662	3.03964	1.03342	0.736819	0.722668
579	57801	58050		17	16	0.236262	0.0878008	0.0365317	0.313869	0.0238292	0.0102811	0.749104	0.926172	0.925653	0.3365	0.852818	2.92809	7.64176	2.96225	0.958299	0.710532	0.548744
580	57901	58150		16	18	0.25127	0.07639	0.0329825	0.393322	0.0156675	0.00933667	0.671116	0.959801	0.871926	0.26242	0.6783	2.84887	7.1644	2.85325	0.835984	0.659535	0.326087
581	58001	58250		18	12	0.338873	0.10733	0.0404767	0.491974	0.0105833	0.00644833	0.762528	1.08981	0.960765	0.254442	0.6157	2.90433	7.14254	2.95938	0.918725	0.535928	0.320292
582	58101	58350		12	11	0.4571	0.144732	0.052695	0.658208	0.01001	0.005215	0.845071	1.0769	1.02406	0.302567	0.73896	3.02884	7.61947	3.12725	1.03081	0.429855	0.57391
583	58201	58450		11	16	0.585537	0.198832	0.0702033	1.04313	0.013145	0.00634	0.93367	1.0746	1.01085	0.308432	0.637122	3.0024	7.92096	2.91867	1.14071	0.403823	0.66822
584	58301	58550		16	18	0.816833	0.35941	0.11314	1.08025	0.0303833	0.00506	1.02055	1.04082	0.905297	0.229292	0.315423	2.88487	8.27981	2.70366	1.28466	0.527413	0.40975
585	58401	58650		17	20	0.850436	0.443434	0.13354	1.06641	0.0492375	0.00572	1.02455	1.04119	0.926697	0.249949	0.358768	3.04553	9.25894	2.92953	1.2602	0.601755	0.327009
586	58501	58750		20	17	0.829465	0.531432	0.153835	0.944117	0.074945	0.005386	0.971045	1.05391	0.941058	0.292908	0.450177	3.18617	10.926	3.28644	1.23323	0.677635	0.253103
587	58601	58850		17	16	0.687438	0.55014	0.186143	0.64431	0.102085	0.00592833	0.784437	0.984072	0.877548	0.29009	0.500185	2.77349	9.56588	3.23896	1.24644	0.78409	0.293718
588	58701	58950		16	15	0.479285	0.409809	0.171245	0.469812	0.0841713	0.00709125	0.657604	0.913702	0.87109	0.224343	0.38848	2.65077	7.75586	2.89599	1.23359	0.744744	0.278871
589	58801	59050		15	11	0.360515	0.342087	0.161733	0.589312	0.0687933	0.00909	0.578958	0.870262	0.853772	0.182823	0.285907	2.61225	6.63917	2.59586	1.17538	0.570447	0.205775
590	58901	59150		11	21	0.447464	0.554244	0.251074	0.584277	0.077888	0.0123	0.525932	0.929542	0.827316	0.389954	0.805742	2.60565	7.3508	3.07179	1.18046	0.34692	0.439908
591	59001	59250		21	24	0.480853	0.638292	0.297418	0.478872	0.0729217	0.0141183	0.639503	1.15581	1.01381	0.702997	1.82347	2.66226	9.28956	4.08818	1.24671	0.525918	0.678147
592	59101	59350		24	20	0.481342	0.608582	0.293718	0.494941	0.063642	0.016746	0.70312	1.20558	1.07124	0.69715	1.98154	2.56194	9.72483	4.06678	1.18875	0.593654	0.766392
593	59201	59450		21	12	0.677754	0.752642	0.35997	0.510012	0.0617738	0.0148375	0.622061	0.871584	0.814969	0.490095	1.48541	2.12935	7.19014	3.11978	0.91434	0.435852	0.579619
594	59301	59550		13	11	0.733618	0.757238	0.387897	0.475493	0.0557067	0.0142458	0.747623	0.943931	0.756468	0.449705	1.22126	1.8609	6.22709	2.60555	0.805389	0.409054	0.383673
595	59401	59650		12	13	0.689144	0.67698	0.374202	0.40234	0.046651	0.012993	0.87965	1.07026	0.769709	0.426247	1.07686	1.70469	5.93679	2.38551	0.725385	0.389279	0.318393
596	59501	59750		13	7	0.561192	0.427292	0.293448	0.364179	0.0255917	0.00764833	1.56761	1.73714	1.04494	0.427905	0.72771	1.44561	6.55753	1.99371	0.650917	0.434087	0.248165
597	59601	59850		7	7	0.49734	0.295801	0.225635	0.26657	0.018125	0.0042825	1.92829	1.76002	1.42598	0.507601	0.888884	1.25835	5.90878	1.94598	0.548949	0.347271	0.29617
598	59701	59950		7	12	0.433912	0.1566	0.140002	0.144962	0.00761	0.0018025	2.49253	1.83605	1.91459	0.568772	1.01751	1.1266	4.9085	1.71294	0.428525	0.242648	0.358518
599	59801	60050		12	15	0.528812	0.0438767	0.0906883	0.124539	1.16667e-05	0	4.02181	2.75506	2.84184	0.729585	1.15824	1.02056	5.19148	1.41433	0.386152	0.22988	0.263592
600	59901	60150		15	12	0.559724	0.0229288	0.08587	0.0928833	0	0	4.51391	3.13675	3.53287	0.969066	1.45381	0.941677	5.07576	1.62316	0.366384	0.29771	0.255362
601	60001	60250		12	19	0.536205	0.00816167	0.0622967	0.0519433	0	0.00229667	4.72557	3.34367	4.02771	1.19776	1.54096	0.850348	4.94881	1.62354	0.37695	0.441092	0.336412
602	60101	60350		19	22	0.626903	0.0004	0.0199817	0.07602	0	0.00823167	5.50706	4.33388	4.11163	1.37675	1.73636	0.743933	5.2583	1.32665	0.412728	0.65959	0.410342
603	60201	60450		22	21	0.69931	0.00021	0.00970125	0.14587	0	0.00570571	6.10958	4.65402	4.18453	1.33349	1.70113	0.759045	5.15669	1.19668	0.371224	0.653534	0.326078
604	60301	60550		21	21	0.753423	0	0.00676667	0.36393	0	0.000866	6.57016	4.52295	4.58394	1.31183	1.58933	0.831912	5.2679	1.22168	0.363433	0.597407	0.27397
605	60401	60650		21	22	0.729915	0	0.021085	0.519543	0	0	6.69754	4.05076	5.20287	1.44509	2.12268	1.11788	6.14547	1.85984	0.368478	0.445255	0.396647
606	60501	60750		22	21	0.709416	0.00502375	0.0646012	0.665733	0.000848571	0.00104	6.74298	3.80661	4.98392	1.42854	2.30639	1.31908	6.78248	2.20178	0.330139	0.385984	0.36473
607	60601	60850		21	16	0.768777	0.0149167	0.133177	0.640039	0.00295	0.002066	6.39842	3.41369	4.6003	1.39542	2.61846	1.58269	8.06721	2.98356	0.359675	0.408513	0.331658
608	60701	60950		16	18	0.677276	0.0320088	0.154957	0.656126	0.0062825	0.00629	5.4285	2.94021	3.58916	0.900846	1.76135	1.81618	7.76122	2.65987	0.43837	0.437745	0.231486
609	60801	61050		18	16	0.604156	0.108645	0.142476	0.806982	0.0224463	0.00857286	4.76658	2.4458	2.35603	0.549905	1.1708	2.0346	7.41876	2.60242	0.413425	0.421677	0.169653
610	60901	61150		15	15	0.691147	0.222682	0.118685	0.922932	0.0503867	0.009268	4.24778	2.04003	1.65291	0.472068	1.15642	2.24049	7.37225	2.8524	0.32745	0.420988	0.188097
611	61001	61250		15	13	0.826805	0.475598	0.0594517	0.881516	0.118995	0.01589	3.16791	1.64974	1.29035	0.42513	1.00973	2.4297	7.62476	3.01507	0.340085	0.438252	0.199913
612	61101	61350		13	12	0.936009	0.552813	0.0421463	0.71427	0.128744	0.0156925	2.99131	1.76917	1.26156	0.442113	1.00767	2.3481	8.12832	3.0667	0.383561	0.391414	0.234271
613	61201	61450		12	12	0.981155	0.474987	0.0261483	0.454443	0.101605	0.01159	2.97397	2.02588	1.27512	0.373805	0.748772	2.04607	7.55999	2.56506	0.382388	0.346365	0.188882
614	61301	61550		12	16	1.03158	0.288624	0.0168062	0.229522	0.0572088	0.0082525	3.5471	2.70744	1.70972	0.448841	0.961762	1.79446	6.53693	2.40331	0.383914	0.335222	0.228458
615	61401	61650		16	17	0.96618	0.115534	0.0105287	0.093865	0.018815	0.00511375	4.27879	3.44424	2.02993	0.542551	1.25529	1.47503	5.59126	2.18002	0.341892	0.337967	0.27385
616	61501	61750		17	11	0.86673	0.0420367	0.00850333	0.0675613	0.00665833	0.00302	4.19322	3.36435	1.74804	0.528825	1.23496	1.06463	4.51906	1.86656	0.260733	0.324748	0.241753
617	61601	61850		11	8	0.723154	0.0180662	0.0104137	0.101565	0.00320625	0.00354571	3.90903	2.88164	1.90726	0.622944	1.44138	0.888193	4.39893	2.07562	0.249749	0.349338	0.368365
618	61701	61950		8	9	0.613544	0.00942625	0.0188625	0.133492	0.00162125	0.00258429	4.37287	2.67308	2.85785	0.703958	2.01651	1.21773	6.28428	3.04201	0.25471	0.399755	0.587005
619	61801	62050		9	11	0.52912	0.00505833	0.0250783	0.136415	0.000498333	0.001846	5.12199	2.87129	3.09981	0.527892	1.6587	1.35569	7.18236	2.98512	0.241003	0.40791	0.437087
620	61901	62150		11	9	0.389378	0.00364	0.03426	0.161905	0	0.003758	5.09085	2.64503	2.66637	0.600233	1.6644	1.31697	8.22469	3.27592	0.292787	0.448567	0.307525
621	62001	62250		9	5	0.377205	0.00368375	0.0539075	0.233512	0	0.00172	4.88351	2.38855	2.5296	0.515906	1.33963	1.38025	8.63465	3.21929	0.288729	0.439072	0.318681
622	62101	62350		5	5	0.371943	0.00486833	0.07425	0.22031	0	0	4.9767	2.34917	2.28002	0.312365	0.607383	1.3755	8.36439	2.76417	0.247522	0.381962	0.212445
623	62201	62450		5	5	0.30558	0.00856	0.0754463	0.177369	0	5.42857e-05	4.38168	1.9892	1.96615	0.286061	0.643872	1.34157	7.36832	2.83	0.250806	0.369756	0.178265
624	62301	62550		5	2	0.22829	0.017665	0.0705475	0.192803	0	6.33333e-05	3.74146	1.72579	1.53591	0.274454	0.774195	1.42424	6.08694	3.06633	0.316731	0.400386	0.20767
625	62401	62650		2	2	0.235208	0.0411367	0.0924683	0.347602	0	0	3.341	1.66119	1.18273	0.232525	0.680853	1.55892	5.35804	2.99409	0.37439	0.481198	0.2591
626	62501	62750		2	11	0.305132	0.128172	0.20467	0.467574	0	0.00051	2.42849	1.43199	0.836087	0.190712	0.616858	1.61135	4.54109	2.70139	0.393623	0.582995	0.27941
627	62601	62850		11	19	0.366146	0.240334	0.32538	0.611033	0.00021625	0.00423429	2.08	1.44647	0.713888	0.26843	0.822119	1.6805	5.92507	3.017	0.456817	0.449993	0.423081
628	62701	62950		19	21	0.450995	0.37959	0.460427	0.75931	0.00276167	0.00713667	1.81156	1.51578	0.573927	0.279405	0.7709	1.73653	7.90764	2.99677	0.536207	0.337798	0.517113
629	62801	63050		21	15	0.518767	0.522078	0.544087	0.756899	0.01928	0.00797333	1.4802	1.45935	0.474068	0.26499	0.851285	1.7122	8.27089	2.96745	0.478805	0.377065	0.40004
630	62901	63150		15	12	0.536964	0.594553	0.543735	0.701852	0.047655	0.00747	1.23714	1.23966	0.461839	0.357832	1.22332	1.76216	8.43182	3.24333	0.387537	0.387128	0.344844
631	63001	63250		12	13	0.529207	0.62563	0.51028	0.604463	0.0858233	0.004885	1.09779	1.06168	0.409747	0.354172	1.16027	1.79647	8.93308	3.26258	0.338397	0.39089	0.276232
632	63101	63350		13	10	0.504425	0.549846	0.423305	0.681464	0.120303	0.00441875	1.07426	1.01588	0.390487	0.300857	0.891935	1.85402	7.9883	3.08138	0.317063	0.374545	0.328635
633	63201	63450		10	13	0.564766	0.585727	0.493289	0.832327	0.188815	0.0111287	0.980506	0.967383	0.36599	0.286461	0.868746	1.81768	7.00356	3.08929	0.304101	0.404491	0.371521
634	63301	63550		13	12	0.64487	0.70286	0.623655	0.768407	0.246907	0.0184933	0.85758	0.894695	0.357708	0.3063	0.952158	1.7125	6.59305	3.06404	0.31704	0.49372	0.370138
635	63401	63650		12	11	0.603337	0.707188	0.593063	0.5708	0.233298	0.0228617	0.834935	0.924165	0.33472	0.246448	0.743547	1.71457	6.45556	2.70436	0.353658	0.666357	0.224462
636	63501	63750		11	11	0.483104	0.54871	0.450196	0.56793	0.17667	0.0189938	0.866315	0.988995	0.344639	0.233962	0.660149	1.73404	6.53617	2.73316	0.378669	0.588708	0.216585
637	63601	63850		11	9	0.511023	0.545323	0.433438	0.595125	0.175092	0.0175683	0.939637	1.06405	0.342487	0.253152	0.675862	1.7356	6.61687	2.8963	0.373572	0.436533	0.278733
638	63701	63950		9	8	0.588202	0.603465	0.466297	0.489349	0.19687	0.0239317	0.940167	0.961565	0.459283	0.498667	1.90347	1.76984	6.66631	3.66556	0.31862	0.379335	0.657137
639	63801	64050		8	12	0.49204	0.485246	0.348194	0.470178	0.168596	0.0218813	0.922885	0.915053	0.449653	0.435283	1.53097	1.70424	6.34943	3.3412	0.3063	0.447553	0.561763
640	63901	64150		12	11	0.43782	0.460943	0.290652	0.644452	0.162442	0.0204033	0.945685	0.977163	0.367543	0.26962	0.664887	1.68674	6.71431	2.78952	0.294215	0.506208	0.299865
641	64001	64250		10	7	0.543448	0.629763	0.39591	0.597782	0.222672	0.0214983	1.00554	1.24643	0.341255	0.23875	0.600283	1.81395	8.17353	2.87056	0.310552	0.515682	0.262513
642	64101	64350		7	8	0.511371	0.5763	0.394303	0.424782	0.206712	0.0193187	0.968688	1.19685	0.366209	0.26611	0.72225	1.79245	7.4929	2.88188	0.320504	0.475054	0.311891
643	64201	64450		8	8	0.374935	0.406948	0.311292	0.410765	0.145412	0.01498	0.873493	1.08458	0.378082	0.25172	0.706388	1.73525	5.98128	2.58022	0.28284	0.39668	0.327057
644	64301	64550		8	9	0.401335	0.354647	0.285723	0.591178	0.130115	0.011655	0.905468	1.34173	0.343532	0.385788	0.543048	1.73199	4.96894	1.90515	0.311368	0.306595	0.315722
645	64401	64650		9	11	0.615899	0.491464	0.415236	0.78679	0.176154	0.0123187	0.931119	1.47651	0.323486	0.567009	0.608997	1.70697	5.05455	1.83953	0.359876	0.341685	0.330103
646	64501	64750		11	11	0.823653	0.6378	0.554268	0.703426	0.224353	0.013935	0.947432	1.47795	0.316793	0.653498	0.745413	1.67771	5.54321	2.18758	0.351173	0.415837	0.351192
647	64601	64850		11	8	0.740279	0.570644	0.47852	0.526746	0.191883	0.0143962	0.948364	1.29248	0.318748	0.539149	0.659512	1.72542	5.99168	2.45552	0.328527	0.495493	0.278232
648	64701	64950		8	9	0.533743	0.402583	0.331474	0.55666	0.129788	0.0117337	0.99153	1.18565	0.340396	0.393817	0.497767	1.95202	6.1891	2.52237	0.295595	0.477569	0.163573
649	64801	65050		9	9	0.498703	0.396495	0.325123	0.753342	0.125645	0.0109867	1.05501	1.19277	0.351362	0.373098	0.596943	2.03925	6.33275	2.60755	0.262378	0.41698	0.136472
650	64901	65150		9	16	0.59875	0.572678	0.421576	0.728867	0.16221	0.015552	1.04252	1.17911	0.381164	0.378476	0.7713	2.08137	6.70519	2.67846	0.296166	0.467498	0.230844
651	65001	65250		16	14	0.593946	0.526311	0.39149	0.662225	0.131909	0.0164671	1.0452	1.30218	0.469617	0.367854	0.845629	2.39021	7.82645	2.8522	0.370659	0.503166	0.33529
652	65101	65350		14	10	0.562165	0.411835	0.335882	0.577498	0.0904317	0.013355	1.08417	1.38228	0.514093	0.348835	0.858358	2.53646	8.50464	3.14909	0.392128	0.50944	0.363787
653	65201	65450		10	9	0.507685	0.241613	0.270373	0.561306	0.0442383	0.006505	1.26609	1.51248	0.499687	0.314297	0.741115	2.39273	7.5515	3.24836	0.38661	0.519973	0.269722
654	65301	65550		9	13	0.500185	0.162179	0.280479	0.586473	0.0259638	0.00575429	1.42267	1.75187	0.503144	0.2843	0.650541	2.43719	7.33785	3.0849	0.36741	0.615213	0.19815
655	65401	65650		13	14	0.518343	0.131173	0.32535	0.514575	0.014815	0.006344	1.49	1.89284	0.497265	0.236698	0.551285	2.48169	7.36768	2.96431	0.324282	0.612983	0.163555
656	65501	65750		14	13	0.489405	0.126395	0.306238	0.410679	0.00953833	0.006696	1.26809	1.44696	0.517722	0.27881	0.907957	2.47232	7.48937	3.18295	0.337463	0.381573	0.25469
657	65601	65850		13	10	0.443134	0.134254	0.243435	0.384858	0.0113825	0.00772429	1.11557	1.17364	0.554327	0.327369	1.06616	2.52812	7.31062	3.38891	0.363001	0.341385	0.312474
658	65701	65950		10	7	0.419128	0.161188	0.219067	0.364008	0.0199583	0.007445	1.00512	1.05713	0.498888	0.267092	0.717757	2.5496	6.75941	3.25068	0.355857	0.351415	0.231043
659	65801	66050		7	5	0.389307	0.194343	0.210883	0.308175	0.0378817	0.00742	0.788902	0.84688	0.411025	0.199045	0.601763	2.42076	6.30195	3.14146	0.295277	0.415512	0.19811
660	65901	66150		5	7	0.361896	0.214669	0.190449	0.326972	0.0506275	0.00763875	0.688738	0.699764	0.528196	0.387681	1.27628	2.28888	6.98282	3.45563	0.3807	0.486887	0.492817
661	66001	66250		6	6	0.357073	0.265855	0.204092	0.432169	0.070085	0.00839333	0.686583	0.677693	0.590343	0.489677	1.63156	2.25297	7.64243	3.6249	0.458885	0.512652	0.629395
662	66101	66350		6	10	0.389018	0.324241	0.250795	0.655156	0.0914025	0.00919	0.698814	0.745642	0.482669	0.306949	1.04361	2.33323	6.96167	3.20768	0.469361	0.475665	0.468766
663	66201	66450		10	11	0.481193	0.432561	0.336295	0.92862	0.119966	0.00788625	0.691624	0.867128	0.377496	0.137942	0.356994	2.49	6.61326	2.59682	0.48474	0.354015	0.202049
664	66301	66550		11	11	0.646518	0.578245	0.428898	0.905718	0.143292	0.00530667	0.71326	0.986615	0.376713	0.119225	0.184582	2.61506	6.8284	2.48327	0.475187	0.37831	0.0948967
665	66401	66650		11	10	0.769677	0.626008	0.381713	0.773162	0.0973717	0.00066	0.839605	1.16661	0.464968	0.25387	0.616223	2.96811	8.71021	3.13561	0.47555	0.639682	0.176943
666	66501	66750		10	15	0.838415	0.584818	0.306202	0.625777	0.0445517	0	0.855428	1.21251	0.473268	0.273267	0.66693	3.18694	10.4796	3.41112	0.511542	0.624078	0.248587
667	66601	66850		15	16	0.855733	0.482645	0.19697	0.423727	0	0	0.819623	1.1806	0.473335	0.234895	0.497695	3.02089	10.4414	3.5035	0.492765	0.395578	0.306107
668	66701	66950		16	15	0.658698	0.27605	0.0638017	0.542934	0	0	0.887088	1.13079	0.578717	0.272203	0.62579	2.72372	7.69807	3.06672	0.498732	0.235468	0.341938
669	66801	67050		15	12	0.745317	0.202489	0.063455	0.804477	0	0	1.08413	1.20148	0.634344	0.263912	0.690324	2.93935	7.72088	3.04087	0.584087	0.313695	0.331595
670	66901	67150		12	12	0.858882	0.19141	0.133578	1.11699	0	0	1.29364	1.26273	0.682038	0.278702	0.788392	3.14637	8.1168	3.3306	0.598843	0.37942	0.29881
671	67001	67250		12	9	0.966831	0.222087	0.273314	1.16003	0	0	1.44742	1.25418	0.754733	0.302466	0.824205	2.95137	8.29065	3.46415	0.516689	0.390555	0.252964
672	67101	67350		10	7	0.853788	0.169522	0.344969	1.04258	0	0	1.945	1.49477	0.97726	0.28083	0.585621	2.6968	9.09286	3.33111	0.472974	0.52722	0.184422
673	67201	67450		8	8	0.699813	0.0784917	0.325268	0.891056	0	0	2.41236	1.62908	1.28327	0.255542	0.395033	2.45829	8.50832	3.20079	0.428347	0.560533	0.192455
674	67301	67550		8	15	0.588713	0.0353086	0.306384	0.826144	0	7.14286e-06	2.66662	1.55906	1.73826	0.36192	0.737106	2.32557	8.21858	3.40928	0.481513	0.553307	0.467836
675	67401	67650		15	20	0.597877	0.0192143	0.384961	0.816757	0.00104714	0.00143857	4.00788	1.84955	2.91297	0.587287	1.27555	1.85661	8.36897	3.72779	0.506217	0.565569	0.76591
676	67501	67750		18	19	0.641742	0.025585	0.452783	0.780814	0.00274	0.00480444	5.30031	2.52013	3.55019	0.746529	1.38778	1.5819	8.71672	3.62187	0.409141	0.677136	0.790683
677	67601	67850		18	19	0.629106	0.037698	0.451249	0.737686	0.003994	0.0069775	4.79316	2.53772	3.43652	0.954257	1.85407	1.43321	8.16472	3.49949	0.352725	0.807378	1.03003
678	67701	67950		19	24	0.606492	0.08646	0.432588	0.621377	0.005755	0.00805286	3.95539	2.36751	3.25482	1.26847	2.48295	1.19461	7.57953	3.47853	0.327479	0.807804	0.887256
679	67801	68050		24	20	0.552242	0.141857	0.418143	0.856255	0.00799	0.0148217	4.30594	2.80152	3.4493	1.25413	2.32402	1.11643	8.45231	2.80477	0.361212	0.765793	0.36338
680	67901	68150		20	17	0.865577	0.248378	0.584117	0.92212	0.0207862	0.00799125	4.80745	3.01203	3.00812	0.995246	1.75205	1.25081	9.26579	2.61505	0.395834	0.647922	0.177583
681	68001	68250		17	20	1.01388	0.279189	0.590381	0.632998	0.03598	0.00220375	4.64739	2.77786	2.37249	0.968405	1.85483	1.42568	10.0671	3.28822	0.48396	0.448786	0.344035
682	68101	68350		19	19	0.757472	0.211142	0.387522	0.471268	0.043665	0.00555	4.03685	2.73053	2.14582	0.890393	1.95145	1.46454	9.05298	3.2526	0.519103	0.39143	0.501773
683	68201	68450		19	18	0.643883	0.195196	0.294671	0.396103	0.0527888	0.00702857	3.43657	2.83437	1.90094	0.881794	2.16205	1.31512	7.31926	3.13216	0.539211	0.441499	0.440783
684	68301	68550		18	20	0.701217	0.196524	0.287791	0.24821	0.0511743	0.00607143	3.07614	3.108	1.81939	0.91582	2.15541	1.01283	5.83714	2.7818	0.551557	0.47701	0.32081
685	68401	68650		20	15	0.695072	0.145055	0.246935	0.143227	0.02943	0.005395	2.75493	2.89923	1.77744	0.830603	1.70679	0.707105	5.14987	2.11843	0.536885	0.477413	0.363183
686	68501	68750		15	17	0.745878	0.057374	0.171108	0.05719	0.009966	0.00117	3.5955	3.38732	2.16191	0.75529	1.25064	0.38406	2.9612	1.00306	0.441094	0.339852	0.173396
687	68601	68850		17	15	0.62944	0.02701	0.131074	0.01321	0.0036725	0.00067	4.11547	3.48114	3.64444	1.2449	2.37396	0.386497	3.16445	1.75563	0.471755	0.398819	0.304671
688	68701	68950		15	13	0.53562	0.00516	0.117203	0.00382667	0	0.000255	4.60174	3.41603	5.14337	1.7836	3.64538	0.450403	3.6533	2.77396	0.511427	0.461578	0.70839
689	68801	69050		13	12	0.6026	1.5e-05	0.139077	0.00856375	0	0.000906667	4.67915	3.92877	4.51894	1.39298	2.48558	0.361408	3.34654	1.58403	0.45491	0.362537	0.5725
690	68901	69150		12	11	0.543841	0	0.11675	0.0158333	0	0.00055625	4.99127	4.3459	4.05965	1.21994	2.05795	0.293739	3.55533	1.17903	0.40672	0.327558	0.302356
691	69001	69250		10	8	0.419155	0	0.0837083	0.0314263	0	0	5.78299	4.86521	4.3481	1.24331	2.27263	0.32485	4.16251	1.38841	0.368035	0.32895	0.323972
692	69101	69350		8	7	0.26276	0	0.053415	0.154541	0	0.00238286	6.33931	4.90542	4.97856	1.24849	2.89893	0.468464	5.02437	2.10465	0.349914	0.385515	0.662961
693	69201	69450		7	9	0.245774	0.0003675	0.0551813	0.335773	0.000421667	0.00391833	6.94791	4.85827	5.40482	1.32153	3.62174	0.607061	5.59102	2.66644	0.31834	0.419296	0.912164
694	69301	69550		9	12	0.351013	0.0007475	0.092645	0.579285	0.00118167	0.00354667	8.25057	5.62232	5.72584	1.24822	3.54188	0.608115	6.21177	2.15719	0.305222	0.434765	0.703282
695	69401	69650		12	15	0.457542	0.00132667	0.177517	0.738585	0.00343333	0.004086	7.97919	4.7857	6.55056	1.13926	3.41312	0.729602	7.36496	2.04337	0.410763	0.553042	0.499297
696	69501	69750		15	17	0.539166	0.0010575	0.232131	0.948175	0.00727125	0.00457125	6.94067	3.70701	6.187	0.972302	3.08475	0.841821	6.38376	2.09796	0.400486	0.516805	0.377611
697	69601	69850		17	19	0.663097	0.000336667	0.280263	1.01621	0.0129983	0.00399	6.98507	3.41661	5.79033	0.78412	2.62967	0.919578	6.25121	1.93273	0.338975	0.444503	0.178685
698	69701	69950		19	17	0.746245	1e-05	0.309283	0.920991	0.0169033	0.00035	6.55211	2.87718	5.75678	0.925568	2.96544	1.05937	7.75066	2.35903	0.317973	0.525192	0.305562
699	69801	70050		17	15	0.729132	7.5e-06	0.289897	0.830242	0.0153937	0.000175	6.75411	2.85879	6.22822	0.908504	2.95882	1.26513	8.59201	2.33446	0.301579	0.467261	0.256595
700	69901	70150		15	17	0.691067	0	0.229883	0.665455	0.011565	0	6.65727	2.86863	6.5809	0.761655	2.56202	1.46852	8.39984	2.09419	0.299182	0.413607	0.140267
701	70001	70250		16	18	0.546683	0	0.094585	0.93207	0.00216	0.0013	4.13474	2.0616	5.07843	0.590955	1.78362	1.72074	6.18893	2.10675	0.2888	0.37048	0.206922
702	70101	70350		18	16	0.678904	0	0.070885	1.21877	0.000145	0.00052	3.5523	1.78081	4.13541	0.502901	1.4278	2.0977	6.62045	2.29112	0.261075	0.302614	0.221286
703	70201	70450		15	16	0.842692	0	0.0704525	1.19805	0	0	3.35061	1.61594	3.66063	0.456785	1.30283	2.38349	7.05865	2.51931	0.254107	0.286355	0.243075
704	70301	70550		16	15	0.965935	0	0.008135	0.977271	0	0	3.38049	1.38479	2.80234	0.457845	1.07077	3.18477	11.9287	3.5265	0.423683	0.405778	0.38655
705	70401	70650		15	15	0.846094	0	0.0040675	0.682837	0	0	3.32228	1.39907	2.53349	0.413761	0.975436	3.34638	11.212	3.28288	0.392126	0.36447	0.441334
706	70501	70750		15	12	0.704338	0	0	0.481532	0	0	3.24334	1.38032	2.20798	0.320322	0.78441	3.4756	10.4019	2.95274	0.35847	0.35589	0.521122
707	70601	70850		12	12	0.531912	0	0	0.64731	0	0.003512	2.95702	1.23402	1.94273	0.287537	0.844668	3.28804	10.0502	3.05987	0.325702	0.395142	0.709837
708	70701	70950		12	11	0.584753	0	0	0.820297	0	0.00250857	2.84024	1.11889	1.7905	0.36913	1.15345	3.07867	9.4862	3.2405	0.352981	0.331199	0.78264
709	70801	71050		11	7	0.674433	0	0	0.752826	0	0	2.76776	1.00533	1.79747	0.467015	1.46912	2.93778	8.86255	3.52969	0.448072	0.280297	0.798558
710	70901	71150		6	5	0.645176	0	0	0.609535	0	0	3.24863	1.14972	1.91772	0.389336	1.13068	2.8664	9.02667	3.38621	0.459746	0.286521	0.666353
711	71001	71250		5	8	0.563967	0	0	0.336962	0	0	4.13854	1.34289	2.41057	0.352496	0.938654	2.5418	8.33587	2.95394	0.359615	0.349524	0.513142
712	71101	71350		8	13	0.455167	0	0	0.399276	0	0	4.70592	1.45145	3.06188	0.414582	1.17294	2.09953	7.32674	2.83885	0.283187	0.383178	0.42532
713	71201	71450		13	13	0.483065	0	0	0.468166	0	0	6.17157	1.93214	4.32453	0.526552	1.45769	1.94695	8.83254	2.79566	0.264745	0.28368	0.266517
714	71301	71550		13	8	0.53174	0	0	0.340502	0	0	6.2723	2.06052	4.77746	0.628096	1.6035	1.83098	9.34422	2.61354	0.293903	0.294176	0.25325
715	71401	71650		8	8	0.521853	0	0	0.076368	0	0	5.54289	2.08364	4.8578	0.79497	2.10441	1.57406	9.03055	2.84319	0.35653	0.375875	0.381972
716	71501	71750		8	10	0.609464	0	0.019258	0.0362925	0	0	6.23554	2.88547	4.23388	0.589322	1.43706	1.34963	7.40449	2.02799	0.335202	0.34861	0.28946
717	71601	71850		10	13	0.66391	1.75e-05	0.0458638	0.01373	0	0	6.16401	2.75303	4.12702	0.721596	1.90969	1.42276	7.57141	2.73673	0.317759	0.340824	0.667722
718	71701	71950		13	13	0.640302	0.000695	0.0711517	0.00642875	0	0	6.06902	2.68121	3.86205	0.790773	2.16174	1.44074	7.71406	3.24915	0.289507	0.328308	0.799548
719	71801	72050		13	12	0.536963	0.00138	0.0606587	0.002115	0	0.00197667	6.31302	2.92905	3.4703	0.617966	1.51081	1.30069	7.14213	2.59434	0.299296	0.356942	0.477829
720	71901	72150		12	15	0.399398	0.00100286	0.0240187	0.00129167	0	0.00703	6.05649	2.9883	3.36687	0.499922	1.24168	1.1986	6.07121	2.14565	0.299783	0.428625	0.201917
721	72001	72250		16	14	0.371792	0.000771667	0.00684667	0.00697625	0	0.00851333	5.37264	2.61379	3.55565	0.62876	1.87423	1.19482	6.31191	2.80733	0.30059	0.454052	0.383898
722	72101	72350		15	13	0.516623	0.00541	0.00934667	0.0255575	0	0.00518167	4.96319	2.43921	3.01193	0.696582	2.05882	0.984227	7.19265	2.95305	0.407285	0.536717	0.564297
723	72201	72450		14	14	0.537546	0.019685	0.0278163	0.0613117	0.00110125	0.00212	3.94594	2.34578	1.92578	0.453684	1.13332	0.853108	6.82003	2.02108	0.41761	0.593645	0.450529
724	72301	72550		14	13	0.552008	0.0549867	0.0725417	0.200093	0.004805	1.2e-05	2.77659	2.04698	1.11731	0.27566	0.606128	0.888385	6.59371	1.747	0.383597	0.615853	0.309412
725	72401	72650		13	13	0.64212	0.183078	0.224128	0.343655	0.0269383	0	1.98299	1.54435	1.02076	0.491933	1.4583	1.39951	7.15163	2.80889	0.439782	0.606462	0.635322
726	72501	72750		13	12	0.621731	0.30584	0.358978	0.523098	0.0549388	0.001775	1.43717	1.30926	0.88847	0.474286	1.485	1.60913	7.25384	3.01224	0.465765	0.627759	0.595949
727	72601	72850		12	14	0.586768	0.436107	0.477757	0.742568	0.0897533	0.00620833	1.06493	1.23494	0.668945	0.31036	0.919938	1.69136	6.88942	2.63011	0.474068	0.658255	0.265395
728	72701	72950		14	13	0.549208	0.559217	0.541463	0.70957	0.137498	0.0190717	0.793938	1.19888	0.529048	0.257918	0.594765	1.79997	6.41496	2.36874	0.471765	0.639582	0.34159
729	72801	73050		13	15	0.522482	0.562551	0.514173	0.783242	0.135173	0.0224186	0.723585	1.15996	0.538508	0.255134	0.596803	1.94614	7.42327	2.58174	0.524636	0.597905	0.392421
730	72901	73150		15	10	0.609962	0.669442	0.589045	1.07211	0.136933	0.021898	0.708367	1.11999	0.62499	0.369882	1.08014	2.36063	8.78959	3.2	0.634447	0.527223	0.4414
731	73001	73250		10	13	0.808463	0.930338	0.796648	1.0181	0.140992	0.0169	0.820922	1.38719	0.74305	0.498407	1.56347	3.08181	11.641	3.91609	0.773258	0.56764	0.600343
732	73101	73350		13	13	0.794148	0.834634	0.700422	0.842045	0.09731	0.0109938	0.822091	1.52805	0.690471	0.394604	1.11248	3.1047	11.3072	3.53339	0.795546	0.632953	0.459116
733	73201	73450		13	11	0.687288	0.652512	0.529563	0.772518	0.04913	0.00667667	0.81272	1.63309	0.656617	0.373073	1.00154	2.95174	10.4913	3.29061	0.751033	0.605242	0.348392
734	73301	73550		11	14	0.63012	0.57268	0.482455	0.90369	0.01797	0.00563333	0.900342	1.8111	0.730805	0.46793	1.25573	2.80895	11.1762	3.12257	0.672347	0.485548	0.396243
735	73401	73650		14	19	0.698858	0.623847	0.597407	0.846082	0.0271512	0.006755	1.05247	1.88113	0.892259	0.592714	1.45466	2.79289	11.3531	3.06496	0.690431	0.504282	0.337119
736	73501	73750		19	21	0.658993	0.572945	0.61057	0.77348	0.0365833	0.0120017	1.31756	2.03618	1.17236	0.833918	1.9369	2.75412	11.843	3.21008	0.682587	0.582833	0.437712
737	73601	73850		21	19	0.654731	0.43742	0.5648	0.986054	0.0372025	0.012635	2.09282	2.76367	1.77221	0.994703	2.16502	2.55225	12.0945	3.1932	0.574972	0.507598	0.499839
738	73701	73950		19	17	0.830176	0.30931	0.549368	1.10064	0.0270437	0.00913429	3.90042	4.22024	2.81357	1.37299	2.61921	2.08664	11.2704	2.98986	0.449752	0.361727	0.445833
739	73801	74050		17	22	0.893772	0.19333	0.465843	0.834758	0.01454	0.009626	5.1512	4.75891	3.6809	1.67554	2.6969	1.67495	9.90323	2.46177	0.42431	0.331773	0.398775
740	73901	74150		22	23	0.667215	0.0604967	0.185645	0.763279	0.00678167	0.009526	6.76334	5.51074	5.77517	2.39419	3.43376	1.31068	10.9477	2.71029	0.445533	0.433205	0.429705
741	74001	74250		23	23	0.74543	0.0228975	0.0750163	0.880248	0.006905	0.00688	9.09722	7.19503	7.48826	2.98614	4.30792	1.07557	10.5222	2.90912	0.483904	0.533013	0.375061
742	74101	74350		23	19	0.942435	0.00695833	0.03044	0.583837	0.00924833	0.003282	10.7829	7.4107	8.55844	3.15978	4.69247	0.978407	10.808	3.13016	0.51269	0.593543	0.372097
743	74201	74450		19	20	1.03084	0.001425	0.0147233	0.312987	0.010575	0.000156667	10.7758	6.1577	8.11774	2.74742	4.07927	0.892032	11.4805	3.18466	0.392817	0.433478	0.273872
744	74301	74550		20	22	0.963245	0.0008575	0.00861	0.128433	0.00650125	0.00102375	10.2631	6.40269	7.77293	2.51892	3.31221	0.715383	9.71715	2.54365	0.315956	0.380933	0.155926
745	74401	74650		22	22	0.803818	0	0.00405833	0.0214	0.002725	0.00307333	8.62611	5.8856	7.0095	2.13849	2.54144	0.565323	7.80761	1.96666	0.295668	0.393042	0.147892
746	74501	74750		22	15	0.589395	0	0.000765	0.0130467	0.0005	0.00398167	5.73264	4.39862	4.79038	1.39277	1.82418	0.429743	5.96041	1.84853	0.273092	0.33566	0.163808
747	74601	74850		15	10	0.560774	0	0.00014	0.00616833	0	0.003905	5.54557	3.98409	4.51201	1.04649	1.67348	0.563354	5.47372	2.08079	0.26427	0.419149	0.291414
748	74701	74950		10	8	0.499923	0	6.66667e-05	0.01402	0	0.0030625	5.62364	3.59843	4.5877	0.721925	1.26354	0.691068	4.64257	1.96976	0.252015	0.5016	0.30585
749	74801	75050		8	14	0.50567	0	0.000681667	0.027505	0	0.000523333	6.20639	3.17563	4.63901	0.524482	0.853062	0.81622	5.22562	1.89129	0.21062	0.401073	0.200925
750	74901	75150		14	14	0.524646	0	0.00421625	0.0411883	0	0.0016075	6.2977	2.83443	4.42083	0.46511	0.72125	0.884655	5.75616	1.86287	0.234577	0.359935	0.260866
751	75001	75250		14	15	0.514887	0	0.0121517	0.0973567	0	0.0017175	6.1041	2.48641	4.35185	0.402405	0.630385	0.919882	6.01034	1.92065	0.281515	0.353035	0.36295
752	75101	75350		15	12	0.548972	0.000785	0.0280367	0.08709	0	9.8e-05	6.0477	1.95196	4.84279	0.510418	1.17678	1.04518	6.92593	2.76517	0.334472	0.411577	0.456697
753	75201	75450		11	15	0.583305	0.00261625	0.023595	0.0528025	0	0	5.73718	1.65603	4.93831	0.512954	1.25033	1.04465	6.85516	2.86085	0.332425	0.371924	0.463509
754	75301	75550		15	16	0.591677	0.004055	0.0159525	0.0273483	0	0	5.47234	1.53578	4.97964	0.468473	1.10742	1.01134	6.6168	2.69942	0.3229	0.298712	0.447597
755	75401	75650		16	14	0.522502	0.00580333	0.00734833	0.0153243	0	0.00119167	4.193	1.11131	4.82272	0.834505	2.31628	0.976382	6.4989	3.91093	0.36544	0.344742	0.740273
756	75501	75750		14	14	0.556301	0.0049875	0.00378125	0.008378	0.000508571	0.00205429	3.66544	1.14869	3.61984	0.594476	1.43128	0.69266	5.16767	2.68204	0.330056	0.27968	0.428194
757	75601	75850		14	14	0.621365	0.00677833	0.00351333	0.00857	0.00180167	0.002668	3.49004	1.45158	2.24853	0.276395	0.288777	0.53334	3.91578	1.20434	0.280747	0.184458	0.104782
758	75701	75950		14	13	0.574353	0.0239217	0.00707667	0.0183673	0.006005	0.0056	2.79168	1.51143	1.82692	0.436115	1.10335	0.970887	4.27653	1.90166	0.327067	0.273062	0.39888
759	75801	76050		14	10	0.67365	0.07342	0.022035	0.022472	0.020345	0.00661571	2.83407	1.57896	1.76111	0.367698	0.862312	1.32481	4.5039	1.84609	0.343771	0.30193	0.33215
760	75901	76150		11	11	0.683041	0.101849	0.029808	0.0519717	0.027713	0.00562333	2.77499	1.53689	1.6308	0.301052	0.605155	1.47474	4.94851	1.72256	0.375654	0.326721	0.308504
761	76001	76250		11	13	0.475812	0.184955	0.0327333	0.116709	0.0390533	0.015	1.88407	1.09667	1.34064	0.374263	0.91012	1.8092	5.89743	2.34032	0.446957	0.4036	0.495778
762	76101	76350		13	14	0.520797	0.261196	0.0312714	0.249874	0.0509714	0.0149233	1.8676	1.34531	1.25768	0.335029	0.714724	2.23006	5.79492	2.37332	0.398221	0.39392	0.40996
763	76201	76450		14	13	0.565724	0.357006	0.02833	0.541686	0.07193	0.007796	1.5827	1.34281	1.18114	0.368912	1.05903	3.02994	6.50429	2.79246	0.37292	0.475732	0.614142
764	76301	76550		13	16	0.712656	0.538757	0.03469	0.727491	0.107403	0.00778571	1.17485	1.10262	0.92043	0.283466	0.809027	2.85941	5.82861	2.40445	0.37629	0.516734	0.423347
765	76401	76650		16	14	0.867892	0.663771	0.0360775	0.736947	0.105417	0.00618875	1.04121	1.02528	0.722779	0.201886	0.505957	2.65503	5.54755	1.95521	0.369435	0.456908	0.14307
766	76501	76750		14	10	0.876205	0.636213	0.029475	0.61029	0.076645	0.00456333	1.09471	0.937005	0.723387	0.244008	0.621697	2.99449	5.81334	2.00961	0.344313	0.452005	0.130475
767	76601	76850		10	13	0.675183	0.378655	0.0252517	0.572986	0.0486117	0.0030175	1.33656	0.852767	0.806788	0.190673	0.32272	2.85841	4.90872	1.6234	0.32931	0.419633	0.0965133
768	76701	76950		13	16	0.600484	0.216705	0.0467562	0.569888	0.0463737	0.00204667	1.77401	0.915251	1.14436	0.393831	1.19965	3.03142	6.84799	2.71633	0.41828	0.378861	0.31979
769	76801	77050		16	19	0.565273	0.110618	0.07717	0.638403	0.049325	0.00145167	2.437	1.03383	1.58056	0.534288	1.84517	3.51242	9.51652	3.62994	0.481032	0.353595	0.452308
770	76901	77150		19	17	0.550687	0.059555	0.121542	0.764664	0.0651917	0.001005	3.33299	1.30459	1.7938	0.283358	0.759555	3.17286	8.84906	2.51861	0.398275	0.365888	0.192778
771	77001	77250		17	18	0.642458	0.0583175	0.172265	0.765975	0.100039	0.000392857	3.79082	1.35475	1.91549	0.246609	0.522855	3.07482	8.91619	2.41327	0.390417	0.450012	0.172711
772	77101	77350		18	13	0.645238	0.04688	0.195013	0.65885	0.116008	0	3.87468	1.31419	1.99873	0.276997	0.698745	3.00205	9.26281	2.47092	0.395758	0.484292	0.21314
773	77201	77450		13	12	0.495567	0.00903	0.129342	0.604762	0.0603337	0	3.18916	1.126	1.92695	0.2627	0.734718	2.5562	7.03582	2.29338	0.307919	0.307667	0.191581
774	77301	77550		12	15	0.465743	0.0013025	0.0836908	0.618064	0.0254883	0	2.80452	1.00404	2.03674	0.28439	0.855107	2.46385	6.54139	2.49302	0.302454	0.416099	0.263068
775	77401	77650		15	17	0.510089	0	0.04988	0.840034	0.0018325	0	2.80661	1.13013	2.14649	0.299271	0.868161	2.37632	7.60003	2.64676	0.313742	0.541436	0.307655
776	77501	77750		16	19	0.697146	0	0.08112	0.88603	0	0	3.26591	1.42982	2.28271	0.34102	0.821426	2.48807	11.279	3.09917	0.316484	0.356954	0.329518
777	77601	77850		19	15	0.741727	0	0.157757	0.828188	0	0	3.16163	1.43181	2.254	0.394731	0.824616	2.64355	11.857	3.08184	0.387294	0.341297	0.432584
778	77701	77950		15	17	0.687333	0.00321667	0.214325	0.961898	0	0	2.96671	1.38053	2.04957	0.291145	0.418812	2.58795	9.74252	2.51399	0.398438	0.405187	0.345925
779	77801	78050		17	19	0.737922	0.04784	0.282825	0.95366	9e-05	0	3.02992	1.3514	1.74081	0.235622	0.38297	2.54674	8.62951	2.65973	0.316038	0.457978	0.240288
780	77901	78150		19	19	0.756164	0.0826313	0.252235	0.871798	0.00070625	0	2.95966	1.37183	1.70857	0.250759	0.483778	2.99145	9.23406	2.7547	0.324781	0.483881	0.309899
781	78001	78250		19	12	0.757398	0.100878	0.17675	0.794722	0.000851667	2.66667e-05	2.52033	1.24483	1.67951	0.35736	0.970678	3.28734	9.00034	3.06597	0.357847	0.449953	0.420815
782	78101	78350		12	12	0.881554	0.149144	0.0945	0.725473	4.125e-05	0.000127143	2.11467	1.23032	1.50679	0.427224	0.87372	3.25751	8.62755	2.84195	0.470734	0.361787	0.259526
783	78201	78450		12	13	0.88098	0.201215	0.076501	0.586135	3.3e-05	8.11111e-05	1.94291	1.36659	1.41092	0.394536	0.648335	3.54554	9.81259	2.69744	0.576397	0.387201	0.193577
784	78301	78550		13	20	0.751558	0.264048	0.0575767	0.70982	2.5e-05	0.00067	1.57443	1.52441	1.33186	0.390448	0.757262	3.97327	11.7358	2.92564	0.706553	0.444938	0.244188
785	78401	78650		20	21	0.813825	0.336348	0.049025	0.97972	0.00089875	0.00067	1.35988	1.58905	1.12909	0.330534	0.483171	3.79583	10.1297	2.58698	0.704821	0.480336	0.193857
786	78501	78750		21	20	1.04027	0.463954	0.04808	1.10615	0.00283625	0	1.2625	1.58195	1.01271	0.365964	0.559315	3.57631	10.4291	2.76964	0.661294	0.536741	0.200155
787	78601	78850		19	19	1.12233	0.53086	0.050495	0.982212	0.0039125	0	1.30137	1.57677	1.076	0.459713	0.93586	3.74552	12.0304	3.27561	0.636652	0.56552	0.271115
788	78701	78950		19	19	0.87766	0.399698	0.0535517	0.940214	0.000876667	0	1.5086	1.459	1.06687	0.360472	0.676297	3.46625	8.32949	2.75516	0.709068	0.329225	0.186058
789	78801	79050		19	21	0.82318	0.362434	0.0687186	0.92916	0	0	1.60633	1.38012	1.09358	0.415911	0.948646	3.38543	9.57767	2.86252	0.739476	0.29939	0.210744
790	78901	79150		21	18	0.7991	0.307572	0.088686	0.996653	0	0	1.71819	1.36761	1.25831	0.415636	0.97433	3.4288	11.6006	2.9783	0.7225	0.39289	0.222134
791	79001	79250		18	16	0.84555	0.214248	0.0982983	0.849694	0	0	2.0709	1.53808	1.37263	0.299153	0.578195	3.77114	11.7369	2.84148	0.622653	0.336813	0.231152
792	79101	79350		16	15	0.800009	0.129651	0.0779525	0.666392	0	0	2.09092	1.48938	1.4326	0.34081	0.758467	3.35221	10.8709	2.75978	0.554902	0.312563	0.33336
793	79201	79450		15	17	0.695332	0.0667167	0.0698133	0.623712	0	0	1.88063	1.23027	1.80507	0.75388	2.16686	3.06532	10.0536	3.87745	0.511995	0.351562	0.652052
794	79301	79550		16	26	0.615487	0.0766	0.137842	0.761162	0	0	2.32966	1.40975	2.3308	0.802012	2.25479	3.59027	12.5938	4.49837	0.507092	0.477173	0.666288
795	79401	79650		26	24	0.763439	0.111206	0.253605	1.04712	0	0	3.07696	1.83875	2.51145	0.417285	0.6952	3.46525	13.1145	2.96998	0.502865	0.421498	0.297574
796	79501	79750		24	24	0.968833	0.144727	0.386567	0.971859	0	0	3.4983	1.9726	2.71079	0.457553	0.54979	3.13808	11.305	2.51874	0.485762	0.348713	0.20562
797	79601	79850		23	24	0.906166	0.138856	0.397298	0.74624	0	0	3.64217	1.96426	3.19243	0.564617	0.855041	3.12504	11.757	2.7501	0.5145	0.393425	0.258245
798	79701	79950		24	18	0.732566	0.116236	0.301435	0.645425	0.00012875	0.00171286	3.72865	1.77529	3.68596	0.674693	1.41284	3.14814	11.2983	3.24254	0.53004	0.412885	0.405505
799	79801	80050		18	11	0.612183	0.0905167	0.192565	0.593078	0.000538333	0.0033725	3.8834	1.67465	3.60824	0.564127	1.2628	2.86231	9.31883	3.21932	0.511715	0.43161	0.390327
800	79901	80150		10	14	0.530655	0.058555	0.115359	0.54416	0.00200625	0.00224	3.81125	1.47338	3.36172	0.496711	1.2807	2.48934	8.17533	3.09644	0.505319	0.465345	0.32688
801	80001	80250		14	16	0.472687	0.0343388	0.0606988	0.707452	0.00341625	0.0158367	4.10053	1.44297	3.50366	0.522161	1.53944	2.50979	8.96254	3.21687	0.523126	0.530763	0.612577
802	80101	80350		16	15	0.591192	0.0483233	0.0665417	0.930141	0.00613167	0.0114225	4.50166	1.5025	3.54875	0.620042	1.89441	2.61239	10.0506	3.60627	0.502173	0.557787	0.831453
803	80201	80450		15	10	0.780022	0.106045	0.099955	1.08953	0.00724875	0.00652714	4.89657	1.5671	3.13029	0.420168	1.10458	2.94585	9.93897	3.13214	0.433079	0.522231	0.434897
804	80301	80550		10	15	0.92187	0.235579	0.11384	1.05078	0.00741375	0	4.07135	1.28757	2.33346	0.21758	0.450756	3.25475	9.10992	2.84442	0.473459	0.489621	0.260106
805	80401	80650		15	18	0.897327	0.330988	0.0956633	0.681917	0.00691833	6e-05	2.91868	1.13558	1.65663	0.208512	0.34381	3.36023	9.18689	2.89169	0.56579	0.491533	0.19236
806	80501	80750		18	15	0.62901	0.31274	0.0588483	0.606295	0.002265	7.5e-05	1.90667	0.988503	1.37051	0.367105	0.913012	4.08511	10.5523	3.54006	0.5975	0.506872	0.547303
807	80601	80850		14	11	0.637108	0.300698	0.0573162	0.640948	9.875e-05	0	1.67689	1.04837	1.13832	0.319424	0.776036	4.00296	9.8302	3.33326	0.558456	0.401726	0.43121
808	80701	80950		11	8	0.698432	0.266895	0.0847667	0.701842	0	0	1.70511	1.19711	0.867498	0.234133	0.442507	3.48964	8.62346	2.95653	0.486573	0.293582	0.121562
809	80801	81050		8	10	0.648018	0.172855	0.208935	0.814881	0.00159	0	1.53725	1.18704	0.712892	0.214525	0.442268	3.22174	7.55	2.78999	0.421248	0.322198	0.19399
810	80901	81150		10	16	0.690755	0.181064	0.313524	0.802675	0.00988625	0.00037375	1.33874	1.14326	0.797663	0.328313	0.934151	3.3693	8.38763	3.20273	0.455815	0.360789	0.344699
811	81001	81250		16	18	0.671855	0.189982	0.337037	0.77865	0.0218083	0.00966833	1.05078	0.988168	0.834882	0.449432	1.34513	3.21714	8.06189	3.3662	0.504647	0.52229	0.49351
812	81101	81350		18	21	0.689857	0.337882	0.256105	0.877139	0.0944883	0.0173267	0.781583	0.97408	0.718083	0.333478	0.794683	3.24918	7.97765	2.66249	0.508575	0.522563	0.53057
813	81201	81450		21	18	0.767765	0.556105	0.255578	0.9031	0.172206	0.0156113	0.723581	1.07165	0.666183	0.272874	0.549891	3.42478	9.83522	2.7575	0.519441	0.431425	0.377206
814	81301	81550		18	23	0.780592	0.753323	0.25702	0.660046	0.23555	0.0207217	0.735928	1.11887	0.657155	0.3193	0.656848	3.63435	10.9969	3.23496	0.57244	0.490613	0.252237
815	81401	81650		23	21	0.585754	0.639748	0.18934	0.528084	0.198021	0.0244714	0.722705	1.17857	0.637826	0.277463	0.553006	3.75945	10.421	3.41068	0.601806	0.500387	0.180145
816	81501	81750		21	12	0.478038	0.466904	0.113825	0.48369	0.168824	0.0208014	0.731017	1.20474	0.585597	0.189445	0.379416	3.37459	7.7562	2.9109	0.564246	0.427066	0.100819
817	81601	81850		12	10	0.456263	0.37248	0.0760283	0.26631	0.149603	0.01521	0.809585	1.22175	0.5735	0.153533	0.261938	2.88581	5.63227	2.34052	0.482465	0.353388	0.133032
818	81701	81950		10	8	0.295345	0.156917	0.0291567	0.202467	0.0595667	0.0109867	0.913388	1.23789	0.569047	0.187582	0.356372	2.5655	4.53305	2.14496	0.406428	0.268333	0.223565
819	81801	82050		8	9	0.263207	0.105446	0.0200712	0.217886	0.0352613	0.008798	0.99636	1.18464	0.590396	0.255176	0.752747	2.70703	5.26149	2.37205	0.425624	0.269364	0.392
820	81901	82150		9	7	0.268593	0.133103	0.0216875	0.46599	0.0420063	0.00853286	1.03645	1.0996	0.62333	0.267486	0.778715	2.80289	5.95289	2.68425	0.436273	0.316563	0.391596
821	82001	82250		7	13	0.398614	0.305417	0.050556	0.753496	0.104719	0.007903	0.992155	1.08009	0.624741	0.239663	0.569198	2.67385	6.22187	2.78182	0.420462	0.422536	0.210041
822	82101	82350		13	24	0.556812	0.492626	0.096259	0.933758	0.180004	0.009523	0.926666	1.1114	0.611465	0.271635	0.620639	2.71496	6.64817	2.86519	0.384496	0.54645	0.197238
823	82201	82450		24	22	0.674782	0.652605	0.14951	0.721047	0.242353	0.0131717	0.853023	1.1477	0.62883	0.344247	0.864747	2.94806	8.05582	3.25839	0.41087	0.620865	0.335063
824	82301	82550		21	19	0.654647	0.56272	0.142053	0.692384	0.218945	0.013995	0.843432	1.31062	0.744908	0.464007	1.12738	3.09363	9.78956	3.62175	0.511405	0.573873	0.805503
825	82401	82650		19	24	0.6582	0.539865	0.131079	0.704748	0.232846	0.0170125	0.82997	1.24577	0.812059	0.594306	1.53661	2.92986	8.69753	3.60102	0.487854	0.527728	0.932189
826	82501	82750		24	30	0.660902	0.585077	0.13182	0.61032	0.245735	0.0204117	0.808673	1.10271	0.871143	0.764652	2.2404	2.94923	8.96996	3.94079	0.463332	0.429322	0.954722
827	82601	82850		30	26	0.597765	0.629868	0.114812	0.606982	0.204133	0.0287	0.925913	1.44821	0.708463	0.532285	1.45929	2.72288	9.51562	3.34401	0.445185	0.300095	0.58401
828	82701	82950		26	16	0.572228	0.641116	0.0958737	0.702164	0.18687	0.0273786	1.03197	1.60165	0.558986	0.34152	0.801786	2.24532	8.34861	2.82773	0.392383	0.294594	0.447295
829	82801	83050		16	17	0.597654	0.578321	0.0814275	0.725033	0.165795	0.0184475	1.12913	1.47382	0.572693	0.363109	0.890335	2.0561	7.44977	2.93661	0.394392	0.442148	0.505765
830	82901	83150		17	16	0.590433	0.465917	0.0771025	0.640607	0.134749	0.0151883	1.32741	1.52945	0.603866	0.321292	0.825136	1.95621	7.0089	2.93847	0.421903	0.418328	0.429033
831	83001	83250		16	14	0.535228	0.321591	0.079796	0.460528	0.09451	0.011233	1.51843	1.70791	0.60659	0.239012	0.576197	1.75661	7.03236	2.69189	0.429182	0.285347	0.407678
832	83101	83350		14	8	0.47459	0.176583	0.07651	0.253437	0.0568267	0.00636	1.51938	1.74726	0.61765	0.225157	0.469758	1.49147	5.75019	2.30565	0.384418	0.210198	0.448707
833	83201	83450		8	8	0.457682	0.07803	0.0549167	0.168747	0.0218017	0.00161	1.70435	1.82848	0.82455	0.346315	0.795577	1.41989	5.54526	2.4923	0.32145	0.347338	0.467105
834	83301	83550		8	9	0.522419	0.0443425	0.038145	0.105683	0.00849	0.0009225	1.79604	1.67609	1.10658	0.453105	1.14105	1.32057	5.2184	2.73689	0.332848	0.39365	0.531155
835	83401	83650		9	7	0.523102	0.014365	0.01578	0.0613462	0.000618333	0.00904667	1.97296	1.62644	1.39008	0.474177	1.10458	1.09784	3.9411	2.25142	0.351705	0.380527	0.523382
836	83501	83750		7	9	0.479143	0.00309125	0.00387375	0.0249688	0	0.0063025	2.26839	1.83012	1.67317	0.506567	1.10891	0.8853	2.96324	1.71991	0.307007	0.272514	0.378933
837	83601	83850		9	10	0.437302	0	0	0.0249883	0	0	2.43946	2.2403	1.84736	0.621654	1.54043	0.582396	1.97831	1.16606	0.243072	0.180866	0.199411
838	83701	83950		10	17	0.492708	0	0	0.0690217	0	0	2.73855	3.09129	2.48851	1.05586	2.8317	0.44928	1.68721	1.25111	0.226642	0.174818	0.249243
839	83801	84050		16	18	0.552725	0	0.005115	0.157288	0	0	3.89715	5.07142	4.30822	1.54053	3.75753	0.35925	1.88809	0.95183	0.219625	0.12321	0.155077
840	83901	84150		18	20	0.59583	0	0.0392667	0.391638	0	0	4.49004	5.51871	4.60206	1.51786	3.46852	0.383233	2.74896	0.942443	0.262425	0.216347	0.114438
841	84001	84250		20	15	0.9039	0	0.134375	0.366177	0	0	5.6773	6.28803	4.46597	1.40516	3.14281	0.444277	4.04962	1.00151	0.32082	0.460785	0.133252
842	84101	84350		15	14	0.826284	0.0011575	0.153779	0.245231	0	0.00194	5.55301	5.69383	4.70794	1.46896	3.2742	0.561395	4.73283	1.32372	0.311671	0.428429	0.374993
843	84201	84450		13	14	0.5946	0.00184667	0.150706	0.108532	0	0.00720571	4.99099	4.36877	5.15595	1.46607	3.5251	0.667329	5.74215	2.21592	0.311163	0.472054	0.672434
844	84301	84550		14	16	0.433872	0.000606667	0.171908	0.0910817	0	0.011008	4.79396	3.76524	5.25917	1.17719	3.19314	0.609662	5.45797	2.4042	0.279784	0.52132	0.557088
845	84401	84650		16	17	0.51864	0.000102	0.261753	0.0653737	0	0.00540833	5.98053	4.78997	5.2436	1.02598	2.77278	0.513435	5.06542	1.6828	0.232928	0.379893	0.23458
846	84501	84750		17	18	0.574573	6.375e-05	0.241572	0.0369967	0	0.00255833	6.11169	4.98214	5.12502	1.02433	2.47606	0.450374	4.91038	1.40425	0.249869	0.337917	0.241525
847	84601	84850		18	20	0.688278	0	0.228103	0.019322	0	0.0003925	6.57475	5.33804	4.86295	0.955443	2.04374	0.376355	4.56165	1.10267	0.265138	0.317413	0.25432
848	84701	84950		20	21	0.923216	0.000444	0.272626	0.00583	0	0.000922	8.11854	5.40188	5.01032	0.996072	2.2602	0.310664	5.36239	1.51911	0.342714	0.47984	0.25265
849	84801	85050		21	19	1.05451	0.000317143	0.262324	0.000128333	0	0.000588571	10.0699	6.10519	5.80496	0.935499	2.29396	0.303193	5.79243	1.54058	0.342104	0.406713	0.271961
850	84901	85150		19	16	1.00747	0	0.212415	0	0	0	10.6084	6.43396	6.06779	0.918938	2.43364	0.307873	5.95808	1.70521	0.308258	0.24764	0.293343
851	85001	85250		16	18	0.63859	0	0.0705583	0	0	0	9.21957	5.1626	6.21755	1.07626	3.06117	0.378207	7.41418	2.58479	0.360165	0.329358	0.423737
852	85101	85350		18	14	0.469813	0	0.0164038	0	0	0.00151286	9.61296	5.16981	6.23896	0.973581	2.55317	0.356359	7.51115	2.38302	0.346816	0.304766	0.382579
853	85201	85450		14	12	0.382273	0	0	0	0	0.002118	9.73084	5.13867	5.86736	0.841062	2.07128	0.324357	6.91164	2.21775	0.2981	0.221688	0.375562
854	85301	85550		12	7	0.40361	0	0	0	0	0	9.0831	4.68593	5.39454	0.756514	1.95368	0.300696	6.22738	2.25162	0.283716	0.183234	0.305236
855	85401	85650		7	4	0.356023	0	0	0.001045	0	0	7.32475	3.95623	4.30418	0.568698	1.50415	0.254698	3.84515	1.80252	0.26079	0.263825	0.244998
856	85501	85750		4	4	0.207148	0	0	0.00135167	0	0	4.72174	2.88022	3.18168	0.568385	1.24067	0.258522	2.3468	1.36604	0.365853	0.576697	0.580993
857	85601	85850		4	11	0.243043	0	0.000136667	0.00279875	0	0	3.77546	3.12918	2.44894	0.798807	1.89773	0.264162	3.15005	1.78426	0.363352	0.530382	0.634837
858	85701	85950		11	11	0.322088	0	0.0018525	0.00838	0	0	3.15705	3.85829	1.72828	0.881985	1.88904	0.17753	2.93751	1.51076	0.265014	0.328119	0.370766
859	85801	86050		11	14	0.397973	0	0.00581167	0.0239517	0	0	2.18751	3.68593	1.18686	0.90687	1.64468	0.122642	2.27461	1.14645	0.233133	0.214713	0.160747
860	85901	86150		13	8	0.440615	0	0.0193667	0.0448275	0	1e-05	2.44786	3.31852	2.05829	0.981733	1.76484	0.149333	1.5554	0.870168	0.260488	0.19523	0.197733
861	86001	86250		8	15	0.420162	0	0.0388138	0.0832983	0	0.0021725	3.73464	4.31895	3.42598	1.19774	1.83405	0.175739	1.61484	0.623554	0.317254	0.256149	0.201843
862	86101	86350		15	17	0.439928	6e-05	0.07969	0.150525	0	0.003645	5.8123	6.13324	4.5997	1.57282	2.20504	0.19616	2.63763	0.78519	0.36475	0.329133	0.20784
863	86201	86450		17	14	0.543147	0.000176667	0.139908	0.19754	0.000238333	0.00339	8.50409	8.30728	5.48298	2.18314	2.9923	0.234245	5.06023	1.59352	0.352667	0.284705	0.27144
864	86301	86550		14	14	0.539279	0.000492857	0.129219	0.301593	0.000455714	0.00395	9.18609	8.75911	5.45367	1.94272	2.7182	0.23939	4.97944	1.52348	0.30361	0.306517	0.23389
865	86401	86650		14	14	0.54203	0.000604	0.122813	0.42255	0.000452	0.003258	10.0483	9.43921	5.28233	1.51342	2.31251	0.231227	4.68076	1.28609	0.251373	0.368777	0.160332
866	86501	86750		14	20	0.478147	0.001075	0.13766	0.449167	0.000193333	0.00301833	9.11864	7.88518	6.23191	1.67946	3.07657	0.300897	5.62497	2.17221	0.356977	0.48209	0.371905
867	86601	86850		20	17	0.458214	0.00290625	0.163739	0.703395	0.00040375	0.00431	7.5143	5.87883	6.06278	1.86185	3.44511	0.355069	6.10575	2.65914	0.36453	0.401407	0.517193
868	86701	86950		17	11	0.630267	0.00862667	0.280998	1.10137	0.00207	0.00507	7.73532	5.56762	5.27684	1.70431	3.00377	0.359717	6.0187	2.46355	0.317638	0.23931	0.37824
869	86801	87050		11	14	0.807881	0.0253337	0.405521	1.16056	0.00788	0.00419125	8.25207	5.6252	5.09154	1.44623	2.70788	0.43124	6.20464	2.27755	0.361031	0.216617	0.34394
870	86901	87150		14	16	0.807425	0.0528767	0.418908	0.865587	0.0181133	0.00493333	8.31383	5.71306	5.25864	1.40638	3.08941	0.512573	6.91751	2.14777	0.423702	0.247372	0.347007
871	87001	87250		16	17	0.727575	0.13976	0.406465	1.03534	0.0540425	0.0078725	6.72599	4.49012	4.84214	1.75992	4.46326	0.64877	8.89709	2.9472	0.433673	0.373805	0.518425
872	87101	87350		17	19	0.935798	0.257008	0.535157	0.943321	0.0977983	0.01005	6.14583	3.84036	4.20657	1.53683	3.91077	0.754708	9.6758	3.15077	0.365908	0.39491	0.309267
873	87201	87450		19	25	0.871611	0.320904	0.55752	0.780496	0.0968871	0.0159114	5.50252	3.57988	3.92238	1.55166	3.74193	0.898956	9.95645	3.18589	0.417654	0.433633	0.383137
874	87301	87550		25	23	0.731158	0.412614	0.584314	1.03873	0.086852	0.018296	4.38228	3.14546	3.11333	1.54808	3.46167	1.06777	10.0229	3.1237	0.546432	0.490702	0.464158
875	87401	87650		23	27	0.921173	0.693634	0.829049	0.906167	0.14191	0.0158029	4.20865	3.43369	2.56464	1.46085	3.26014	1.36816	10.8791	3.10709	0.724461	0.581877	0.310226
876	87501	87750		26	20	0.879207	0.875139	0.854177	0.736194	0.176004	0.0236178	2.65369	3.12854	1.81554	1.22985	2.40697	1.86831	14.509	3.38109	1.31599	0.72336	0.265339
877	87601	87850		19	18	0.779254	0.83736	0.733617	0.886904	0.166681	0.024565	1.796	2.70662	1.42725	0.968623	1.94873	1.83207	14.1743	3.51413	1.53456	0.666772	0.157938
878	87701	87950		16	16	0.925165	0.999813	0.778571	0.915965	0.201589	0.025403	1.22121	2.3548	1.12262	0.751042	1.74976	1.8598	13.2074	3.81507	1.8328	0.583823	0.223514
879	87801	88050		16	24	0.947879	0.993265	0.654366	0.61081	0.212306	0.0264787	0.762729	2.00465	0.964456	0.596315	1.57401	2.06485	13.8406	4.13301	2.35015	0.604199	0.320178
880	87901	88150		24	26	0.686602	0.696613	0.38435	0.624065	0.160147	0.0253683	0.595963	1.66797	1.03581	0.572378	1.59264	2.09749	13.5203	4.20026	2.39131	0.667108	0.344185
881	88001	88250		26	21	0.621452	0.65658	0.409627	0.902898	0.174462	0.02887	0.517845	1.41879	1.13611	0.557907	1.53917	2.41703	12.7947	3.99275	2.32536	0.595267	0.355187
882	88101	88350		21	18	0.807079	0.790153	0.556379	0.950025	0.204119	0.0283625	0.550665	1.4478	1.07268	0.480982	1.13784	2.50217	12.4949	3.70941	2.44986	0.468907	0.356196
883	88201	88450		18	16	0.815443	0.741172	0.556505	0.848932	0.1716	0.0248267	0.604437	1.42809	1.15879	0.432712	1.07298	2.55702	11.606	3.52815	2.33015	0.426477	0.52163
884	88301	88550		16	15	0.691885	0.571638	0.459937	0.96306	0.120703	0.0161312	0.656646	1.34108	1.24105	0.415971	1.21582	2.50235	9.11015	3.37604	1.97563	0.52489	0.715701
885	88401	88650		15	20	0.727477	0.654639	0.543046	1.12377	0.162464	0.00780125	0.61409	1.38441	1.10542	0.361711	1.0435	2.40346	8.22396	3.17048	1.83831	0.51007	0.613869
886	88501	88750		20	21	0.833785	0.834103	0.701988	0.929818	0.250448	0.00443	0.550217	1.38732	0.956627	0.28982	0.6767	2.4201	8.96173	2.98307	1.80666	0.394007	0.439165
887	88601	88850		21	18	0.721347	0.766105	0.606078	0.780497	0.269607	0.000491667	0.645067	1.2617	1.01295	0.316415	0.720868	2.36262	10.0029	3.12484	1.6849	0.39368	0.35756
888	88701	88950		18	15	0.656324	0.601797	0.424841	0.735672	0.200838	8.5e-05	0.737775	1.26025	1.05901	0.328034	0.787273	2.35936	9.41641	3.18237	1.54446	0.373497	0.278658
889	88801	89050		15	11	0.648005	0.484885	0.317037	0.699972	0.145388	0	0.861777	1.30731	1.0947	0.274933	0.617002	2.3449	8.42453	3.10025	1.38535	0.294642	0.162532
890	88901	89150		11	12	0.60532	0.3222	0.232227	0.595797	0.08918	0.000495	1.19675	1.53044	1.27424	0.284537	0.571373	2.2104	7.57707	3.02556	0.92317	0.340552	0.232282
891	89001	89250		12	14	0.519132	0.182133	0.139543	0.521378	0.0442775	0.002	1.53499	1.84323	1.41744	0.296271	0.540575	1.94388	6.61943	2.85733	0.637663	0.351736	0.322995
892	89101	89350		14	12	0.438145	0.091485	0.0730217	0.477606	0.01729	0.004272	1.80425	2.05438	1.66519	0.390097	0.926482	1.81089	6.0424	3.1589	0.511697	0.326298	0.530782
893	89201	89450		12	12	0.372289	0.0432512	0.0347775	0.521083	0.00463875	0.00164286	2.01121	2.22556	2.01294	0.440311	1.11113	1.79066	6.1434	3.33644	0.447456	0.296516	0.609991
894	89301	89550		12	6	0.382684	0.010155	0.008279	0.493937	0	0.00014625	2.54413	2.9477	2.22031	0.299487	0.515321	1.48049	5.04293	2.4148	0.341105	0.331767	0.274612
895	89401	89650		6	4	0.373195	0.002347	0.003134	0.383071	0	0	2.64115	2.96353	2.25843	0.310167	0.697591	1.29004	4.50747	2.38428	0.311589	0.385216	0.18577
896	89501	89750		4	8	0.302021	0.0029825	0.0075325	0.428565	0	0.000188	2.51596	2.28077	2.24933	0.489362	1.68045	1.22813	4.43871	3.17496	0.308911	0.381139	0.415434
897	89601	89850		8	9	0.316153	0.0118213	0.0332175	0.526705	0.000475	0.0003	2.74245	2.19991	2.14924	0.436736	1.35389	1.17088	4.9136	2.98794	0.274574	0.367557	0.436511
898	89701	89950		9	11	0.371458	0.03042	0.09015	0.73395	0.00313333	0.0017475	3.02422	2.39599	2.10348	0.352138	0.835628	1.24495	5.55332	2.82239	0.2337	0.457777	0.370855
899	89801	90050		10	11	0.508768	0.0956033	0.261805	0.920987	0.01494	0.00524667	3.29054	2.67194	1.98126	0.356065	0.719588	1.45642	6.35481	2.97223	0.264203	0.603497	0.512268
900	89901	90150		11	12	0.718465	0.235071	0.471776	1.10864	0.0504425	0.00765125	3.08539	2.4797	1.71693	0.459325	1.00436	1.55882	7.36786	3.40946	0.314738	0.54019	0.555585
901	90001	90250		12	14	0.887527	0.435395	0.707723	1.24289	0.111982	0.01084	2.74504	2.23928	1.37525	0.482178	1.15245	1.71143	7.9005	3.61694	0.377073	0.50122	0.402208
902	90101	90350		14	18	0.92705	0.755888	0.957612	1.21955	0.231952	0.019785	2.20971	2.05142	1.04273	0.45418	1.22669	1.93801	9.11905	3.89348	0.550897	0.625027	0.541013
903	90201	90450		18	21	0.880567	0.8979	1.02379	1.0332	0.28191	0.0259113	1.95434	1.98087	0.82509	0.393728	1.05055	1.89895	9.63221	4.00105	0.606826	0.738296	0.429814
904	90301	90550		21	15	0.732155	0.856623	0.921577	0.652168	0.261358	0.0305817	1.67258	1.86612	0.650458	0.342765	0.856498	1.74622	9.83308	3.7611	0.671172	0.79868	0.188307
905	90401	90650		15	18	0.580602	0.599237	0.672077	0.602599	0.12548	0.020085	1.17475	1.47404	0.571553	0.378467	0.891563	1.34033	9.75735	3.3152	0.644217	0.586943	0.309335
906	90501	90750		17	17	0.566323	0.530461	0.631756	0.850866	0.0814329	0.01264	1.02284	1.33796	0.493341	0.308274	0.717171	1.09461	8.36024	2.92715	0.549461	0.436076	0.296506
907	90601	90850		17	22	0.731204	0.79416	0.86783	1.00125	0.0957071	0.0049	1.39941	1.83854	0.510014	0.313086	0.882506	0.997591	9.89797	3.59034	0.638957	0.405719	0.231209
908	90701	90950		22	13	0.811449	0.975446	1.01373	0.789682	0.114791	0	1.81124	2.22853	0.525324	0.297761	0.850422	0.972869	11.3645	3.90582	0.703635	0.433699	0.183729
909	90801	91050		13	6	0.576755	0.658107	0.721163	0.677602	0.061072	0	2.29526	2.35903	0.592839	0.279159	0.66588	0.794508	8.27505	3.20084	0.531396	0.401914	0.172849
910	90901	91150		6	13	0.46101	0.455906	0.55049	0.69378	0.02295	0	2.79541	2.562	0.679001	0.272058	0.589061	0.682419	6.37546	2.85988	0.413	0.36931	0.181616
911	91001	91250		13	14	0.474899	0.373596	0.528007	0.647764	0	0	3.72031	2.8573	0.982285	0.385009	0.996605	0.598939	6.7465	3.39584	0.347266	0.361395	0.296046
912	91101	91350		14	13	0.471939	0.30342	0.481853	0.515723	0	0	4.91154	3.21247	1.48421	0.346119	0.87485	0.457279	5.94595	3.04747	0.312922	0.348187	0.217814
913	91201	91450		14	7	0.413115	0.226067	0.363635	0.293	0	0	5.68433	3.33012	1.99482	0.282202	0.728115	0.359922	4.69675	2.43612	0.339045	0.37831	0.157415
914	91301	91550		7	6	0.342337	0.113753	0.18358	0.165714	0	0	6.46463	3.52239	2.55717	0.312512	0.842187	0.276662	3.80752	1.99224	0.33729	0.395577	0.168403
915	91401	91650		5	6	0.367981	0.0545488	0.0910212	0.0704133	0	0	6.22963	3.78211	2.73328	0.362787	0.725335	0.208171	3.15804	1.57561	0.307371	0.300739	0.112656
916	91501	91750		6	4	0.368132	0.013915	0.0257083	0.023525	0	1.16667e-05	5.22388	3.56978	2.963	0.493383	0.95826	0.216188	2.7407	1.51575	0.320627	0.336392	0.214902
917	91601	91850		5	3	0.301565	0.00103333	0.004595	0.014505	0	1.16667e-05	4.1348	3.17626	2.88742	0.573862	1.15327	0.220147	2.07345	1.2827	0.309692	0.505443	0.300897
918	91701	91950		3	8	0.297896	0	0.00198286	0.0021875	0	0.00100714	3.68536	3.62713	2.22092	0.884212	1.51878	0.1906	1.18866	0.809755	0.294319	0.438929	0.252132
919	91801	92050		8	10	0.321662	0	0.002736	0.001256	0	0.0017625	3.90122	5.01971	1.96354	1.55885	2.73239	0.172415	0.644913	0.682793	0.28902	0.346632	0.228688
920	91901	92150		9	16	0.372819	0	0.016019	0.00311333	0	0.000722857	6.08239	7.76173	2.90112	2.36016	4.0032	0.167915	0.725823	0.617472	0.303545	0.317095	0.175334
921	92001	92250		15	16	0.406439	0.000999091	0.0583708	0.00802625	0	0.00260111	8.64527	10.098	3.54419	2.92354	4.93266	0.186578	0.927718	0.548512	0.279537	0.279249	0.16024
922	92101	92350		15	12	0.457865	0.002745	0.123809	0.0212283	0	0.00341	9.95307	10.9589	3.59728	3.01657	5.21644	0.194098	1.01902	0.534388	0.245028	0.255374	0.152421
923	92201	92450		12	10	0.602562	0.00991833	0.26715	0.03415	0	0.00229	9.38909	10.112	3.27758	2.64148	4.74143	0.193482	1.04255	0.634143	0.216358	0.22145	0.10611
924	92301	92550		10	8	0.621575	0.0193725	0.314603	0.0574117	0	0.00124	8.40488	8.68453	2.97665	2.25694	4.28865	0.204585	1.13711	0.768226	0.221502	0.266653	0.115932
925	92401	92650		8	10	0.599602	0.0343417	0.358923	0.124105	0	0.000322	6.96562	6.84264	2.29496	1.54109	3.20402	0.196205	1.12118	0.615688	0.243213	0.313183	0.11607
926	92501	92750		10	13	0.645125	0.0826117	0.521365	0.206516	0	0	5.28523	4.83081	1.33861	0.809818	1.86095	0.181767	1.36221	0.852992	0.33245	0.355048	0.13807
927	92601	92850		12	14	0.707789	0.17368	0.608478	0.251549	0	0	5.95912	4.87206	1.24972	0.628174	1.58926	0.174999	1.99542	1.04327	0.41215	0.391419	0.205484
928	92701	92950		14	13	0.679827	0.230028	0.525828	0.272413	0	0	6.74619	5.00225	1.25321	0.466172	1.34945	0.175612	2.72993	1.15042	0.463687	0.42686	0.310849
929	92801	93050		12	9	0.689531	0.251044	0.512779	0.221878	0	0	7.52067	5.3842	1.3069	0.494756	1.44406	0.181494	3.09506	1.31383	0.486224	0.447605	0.355624
930	92901	93150		9	9	0.613621	0.195771	0.394809	0.152676	0	0	7.18369	5.2019	1.37301	0.478809	1.40068	0.186243	2.92879	1.28014	0.447483	0.416294	0.350075
931	93001	93250		9	10	0.523148	0.121048	0.251163	0.0839925	0	0	6.30486	4.62343	1.42948	0.527721	1.54716	0.191542	2.72358	1.41299	0.38193	0.358098	0.34395
932	93101	93350		10	15	0.472892	0.0235612	0.104941	0.17016	0	0	5.76522	4.37399	2.06071	0.592385	1.52361	0.208313	2.84907	1.4557	0.291326	0.323425	0.331995
933	93201	93450		15	17	0.554752	0.004215	0.12346	0.434762	0	0	6.58312	4.92411	3.31002	0.620513	1.34657	0.211333	4.01278	1.6635	0.246983	0.339995	0.361185
934	93301	93550		17	15	0.695847	0	0.192725	0.529965	0.0013	0	7.69827	4.87728	4.67376	0.837662	1.73354	0.242822	5.63347	2.74172	0.276813	0.400612	0.465668
935	93401	93650		15	18	0.625117	0	0.199493	0.582405	0.00360333	0.001165	6.40705	4.0232	4.12535	0.608333	1.34866	0.233538	4.89767	2.27963	0.288118	0.364838	0.318298
936	93501	93750		18	8	0.515101	0.00176	0.217059	0.571838	0.00229125	0.00087375	6.16836	3.70657	4.0388	0.554007	1.3019	0.25427	5.92223	2.51741	0.281734	0.437186	0.244794
937	93601	93850		7	3	0.410017	0.00466167	0.229628	0.421262	0.000366667	0.001045	6.27081	3.31247	3.97123	0.517127	1.08655	0.259923	6.6534	2.77921	0.279942	0.574047	0.196455
938	93701	93950		4	9	0.334054	0.0112875	0.247204	0.405685	7.125e-05	0.00142571	6.11175	2.94301	3.59992	0.42624	0.929821	0.285093	6.86096	2.79409	0.260862	0.622045	0.284778
939	93801	94050		9	14	0.462569	0.0311363	0.405254	0.45791	0	0.00216	6.2089	2.88663	3.65985	0.557686	1.49816	0.348089	8.30423	3.66743	0.266211	0.655414	0.46332
940	93901	94150		14	16	0.616617	0.0539617	0.558795	0.41182	0	0.003215	6.44473	3.01216	3.85728	0.64395	1.71596	0.397253	9.18941	4.18538	0.295898	0.615345	0.445573
941	94001	94250		16	13	0.593325	0.0698663	0.54706	0.275065	0.00013125	0.0034575	6.69897	3.31254	3.72564	0.529784	1.08657	0.390798	8.19192	3.43246	0.303035	0.522269	0.29379
942	94101	94350		14	13	0.502694	0.0712862	0.450458	0.129722	0.00013125	0.00330143	6.35428	3.38553	3.53507	0.496926	0.933789	0.349285	6.76476	2.84672	0.298758	0.430275	0.226717
943	94201	94450		13	10	0.380888	0.052	0.326363	0.0752913	0	0.002006	5.43829	3.16592	3.29556	0.605442	1.10043	0.382443	6.34517	2.52641	0.378787	0.470073	0.346862
944	94301	94550		10	7	0.272684	0.0281875	0.218869	0.118671	0	0.00291714	4.39838	2.72141	2.8355	0.707917	1.15207	0.403929	6.66186	2.62504	0.459599	0.522521	0.400101
945	94401	94650		7	10	0.318875	0.0390225	0.309199	0.245885	0	0.00250375	3.97387	2.8265	2.42221	0.631744	1.11482	0.365023	6.06104	2.78902	0.450711	0.507997	0.22943
946	94501	94750		10	12	0.431145	0.0810717	0.511593	0.461	0	0.00110333	3.7595	3.10448	2.05116	0.508762	1.04611	0.322492	5.2228	2.64506	0.411613	0.5375	0.124812
947	94601	94850		12	17	0.564262	0.18514	0.76427	0.590136	0.00156833	0.00521	3.06615	2.54306	1.54088	0.564558	1.10877	0.35005	5.62549	2.41847	0.417542	0.565393	0.299717
948	94701	94950		16	18	0.57704	0.30277	0.806836	0.73271	0.01044	0.010095	2.43987	2.16879	1.04552	0.521226	1.05201	0.391091	5.71075	2.26251	0.418845	0.509622	0.411131
949	94801	95050		17	11	0.635638	0.456375	0.840905	0.770332	0.0289883	0.0145267	2.09538	2.13975	0.63166	0.507725	1.15228	0.427645	6.37338	2.51602	0.423262	0.446432	0.493023
950	94901	95150		11	6	0.724315	0.606693	0.817177	0.653549	0.0759883	0.01335	1.67181	1.71771	0.44031	0.475882	1.05189	0.380477	6.50755	2.70335	0.507743	0.500208	0.395795
951	95001	95250		7	13	0.571814	0.543149	0.687357	0.552035	0.0967175	0.0149587	1.59447	1.50512	0.418941	0.379306	0.84714	0.403535	6.25452	2.65984	0.553902	0.593342	0.326667
952	95101	95350		12	17	0.416677	0.455418	0.559292	0.692357	0.109375	0.0196167	1.55111	1.3961	0.456347	0.345678	0.818352	0.437588	6.15587	2.6685	0.519935	0.594112	0.307705
953	95201	95450		16	15	0.474475	0.567313	0.670345	0.780765	0.170188	0.0259067	1.88566	1.61357	0.531605	0.382705	0.796365	0.428202	6.84547	2.77104	0.403115	0.492997	0.267202
954	95301	95550		15	18	0.57982	0.550006	0.74349	0.839652	0.181281	0.0243287	2.49184	1.95989	0.723944	0.475448	1.05645	0.405499	6.95521	2.9906	0.413523	0.440925	0.278501
955	95401	95650		18	14	0.666717	0.458498	0.776582	0.784068	0.167967	0.0185333	3.3477	2.3951	1.0225	0.526078	1.18577	0.391422	7.00066	2.84607	0.461253	0.436882	0.264373
956	95501	95750		14	13	0.688571	0.341376	0.71134	0.633599	0.130776	0.00943375	4.61646	2.89539	1.46923	0.513271	1.01557	0.362651	7.90507	2.50775	0.429171	0.429318	0.230747
957	95601	95850		12	15	0.613969	0.132525	0.477496	0.601892	0.044215	0.007545	6.03756	3.06349	3.21696	0.74977	1.57671	0.420619	7.80226	2.55841	0.428449	0.432215	0.427356
958	95701	95950		15	12	0.60136	0.0353683	0.379257	0.797912	0.00633	0.008455	7.91748	3.46212	4.96311	0.87881	1.68263	0.480077	6.49346	2.30582	0.441578	0.41267	0.441287
959	95801	96050		13	15	0.692195	0.01016	0.462575	0.702784	0.00200167	0	9.89313	4.25886	5.57124	0.801603	1.63421	0.448982	6.16533	2.22546	0.351547	0.463787	0.253013
960	95901	96150		15	15	0.64745	0.0181413	0.447508	0.546019	0.00712625	0.00125571	9.0078	3.76329	5.43169	0.755421	1.54457	0.53795	6.56705	2.4252	0.329509	0.637446	0.32017
961	96001	96250		14	13	0.53363	0.0343683	0.377337	0.561412	0.0118567	0.01068	8.15273	3.1987	5.10138	0.66158	1.17369	0.648462	6.27561	2.35949	0.325045	0.668368	0.37519
962	96101	96350		13	13	0.451185	0.080135	0.386363	0.577255	0.02736	0.0108583	7.97896	2.84469	4.24226	0.433073	0.882407	0.838493	5.52861	2.24262	0.416275	0.380963	0.260253
963	96201	96450		13	16	0.512531	0.187603	0.454984	0.610532	0.06002	0.01636	6.4357	2.18581	3.32253	0.339705	0.830381	1.09611	5.87805	2.4276	0.503991	0.332927	0.41845
964	96301	96550		16	22	0.608683	0.347895	0.562062	0.797312	0.099095	0.025022	4.64033	1.59769	2.39734	0.334532	0.999457	1.37182	7.14312	2.98262	0.583495	0.356493	0.56499
965	96401	96650		22	21	0.744693	0.612728	0.805567	0.747117	0.142968	0.0172833	3.34967	1.42618	1.60185	0.266445	0.703923	1.78093	9.08996	3.37473	0.721677	0.406443	0.339662
966	96501	96750		21	12	0.684266	0.59663	0.766286	0.579022	0.110764	0.0164038	2.43479	1.32374	1.27647	0.230856	0.571867	1.95385	8.83321	3.27549	0.754176	0.423868	0.258518
967	96601	96850		10	12	0.54845	0.454127	0.619468	0.553837	0.0549367	0.015545	1.81936	1.22872	1.06381	0.21921	0.530743	1.97518	7.72819	3.10378	0.707312	0.460845	0.184692
968	96701	96950		11	12	0.499155	0.350116	0.569535	0.649091	0.023933	0.0107388	1.6598	1.22412	0.915641	0.20122	0.480299	1.97393	6.7452	2.7959	0.627021	0.482355	0.172695
969	96801	97050		11	13	0.569084	0.32287	0.609363	0.702122	0.0225875	0.003748	1.62134	1.13745	0.84652	0.2053	0.556773	1.98413	6.14836	2.51062	0.628355	0.463184	0.20902
970	96901	97150		12	16	0.619904	0.283363	0.624161	0.744535	0.0297175	0.0025425	1.6044	1.02495	0.818159	0.185768	0.524334	2.00937	6.00589	2.40213	0.687049	0.454189	0.207964
971	97001	97250		15	13	0.740148	0.269053	0.738338	0.670569	0.0599117	0.000543333	1.77161	0.994035	0.855188	0.241343	0.905242	2.24418	7.6873	3.26065	0.866857	0.444267	0.316267
972	97101	97350		14	7	0.738286	0.268596	0.666984	0.4963	0.0506075	0	1.6124	0.987204	0.82452	0.290965	1.04485	2.14034	7.71161	3.32808	0.826615	0.4233	0.384618
973	97201	97450		8	10	0.606873	0.255103	0.475232	0.381265	0.032795	0	1.24662	0.926795	0.827897	0.336862	1.02234	2.1248	7.21834	3.03012	0.781208	0.482082	0.49796
974	97301	97550		9	11	0.522018	0.308252	0.402977	0.407724	0.0398763	0	0.950725	0.851609	0.805775	0.324923	0.887199	2.08461	7.36841	3.00603	0.906828	0.625159	0.488884
975	97401	97650		10	13	0.48092	0.394049	0.384206	0.502367	0.0617962	0.00153375	0.720278	0.769516	0.678155	0.221304	0.465189	1.86522	6.98309	2.81017	1.00843	0.56697	0.284159
976	97501	97750		13	16	0.527402	0.50674	0.448718	0.675753	0.0918133	0.0063	0.627008	0.734273	0.61601	0.175573	0.337735	1.73483	6.51196	2.55908	1.00844	0.449038	0.186778
977	97601	97850		15	17	0.665652	0.715235	0.646292	0.685377	0.135578	0.0171667	0.664598	0.877888	0.724008	0.328303	0.841435	2.092	8.50526	3.16691	1.41372	0.557427	0.220787
978	97701	97950		16	17	0.663181	0.721021	0.682405	0.563283	0.135564	0.0185425	0.716867	0.989986	0.83478	0.389954	1.01465	2.24273	9.93741	3.60333	1.85022	0.640853	0.296076
979	97801	98050		17	9	0.558193	0.576287	0.56751	0.265547	0.0999217	0.013075	0.761883	0.982745	0.854668	0.345107	0.85816	2.03777	10.4623	3.46237	2.13979	0.651702	0.405598
980	97901	98150		9	6	0.315662	0.29033	0.271775	0.231365	0.02151	0.00289167	0.841433	0.875865	0.859567	0.325863	0.983867	1.84613	9.30218	3.21985	2.04234	0.411168	0.539543
981	98001	98250		6	9	0.341262	0.310777	0.273249	0.242187	0.008856	0.000988	0.834206	0.926183	0.902034	0.373392	1.15581	1.90751	8.86411	3.46561	2.00675	0.396916	0.733919
982	98101	98350		8	9	0.390834	0.362172	0.313313	0.417481	0.006346	1.8e-05	0.802407	0.97101	0.872438	0.348941	0.935824	1.86305	8.27969	3.3136	1.91296	0.428165	0.793227
983	98201	98450		10	13	0.432327	0.382107	0.387053	0.615328	0.005768	0.001576	0.739851	0.933157	0.842952	0.306625	0.712558	1.91532	7.54921	3.01645	1.72896	0.450084	0.572561
984	98301	98550		14	12	0.5962	0.527775	0.630194	0.66209	0.00794917	0.00640667	0.763494	0.999048	0.749704	0.278728	0.569722	2.03356	8.01722	2.85298	1.50109	0.49987	0.443422
985	98401	98650		13	12	0.576598	0.528864	0.660468	0.550464	0.0114517	0.00744	0.825995	1.08726	0.71892	0.270802	0.561063	1.97988	8.83279	2.7793	1.4546	0.484988	0.454254
986	98501	98750		11	11	0.394755	0.383332	0.541718	0.622138	0.022034	0.00716444	0.79523	0.957002	0.769275	0.411993	1.07093	1.97512	8.81548	3.0049	1.32703	0.473245	0.46749
987	98601	98850		11	15	0.4092	0.434317	0.584662	0.712808	0.04643	0.00692444	0.76735	0.834244	0.722577	0.400984	1.00624	2.0595	8.93558	3.1731	1.29473	0.473747	0.423718
988	98701	98950		15	13	0.516255	0.5187	0.663268	0.438617	0.0723383	0.00657833	0.797412	0.830165	0.662768	0.370383	0.801645	2.12213	11.2784	3.66716	1.45492	0.446685	0.232847
989	98801	99050		13	10	0.484535	0.375048	0.471183	0.417296	0.044035	0.00899833	0.738842	0.856393	0.691242	0.32128	0.740137	2.14206	10.484	3.13944	1.44813	0.349808	0.35952
990	98901	99150		11	14	0.462297	0.338728	0.417032	0.49687	0.036115	0.00880143	0.663062	0.760305	0.6549	0.213754	0.590245	2.09878	7.72589	2.47311	1.23708	0.34255	0.3459
991	99001	99250		13	15	0.487952	0.401188	0.449232	0.54353	0.04158	0.007738	0.592148	0.647525	0.641403	0.17743	0.508972	2.18031	6.63513	2.25369	1.13037	0.442068	0.245768
992	99101	99350		14	16	0.519115	0.456465	0.472335	0.544296	0.0393683	0.00879333	0.510478	0.625002	0.617195	0.139768	0.33041	2.13701	6.2327	2.09357	1.08234	0.492005	0.258575
993	99201	99450		15	9	0.5309	0.39757	0.466546	0.623007	0.0277188	0.00778875	0.513339	0.700129	0.658188	0.186406	0.521454	2.21163	6.59793	2.36395	0.997496	0.387415	0.275405
994	99301	99550		9	10	0.61402	0.371987	0.526987	0.829392	0.0206383	0.00638	0.564175	0.754443	0.696912	0.217493	0.599677	2.42818	7.03688	2.625	1.00785	0.306752	0.267045
995	99401	99650		10	16	0.76634	0.441837	0.704491	0.8092	0.0232312	0.00846714	0.717437	0.760312	0.71793	0.254235	0.628666	2.61546	8.31092	3.05834	1.01223	0.325545	0.353379
996	99501	99750		16	16	0.765068	0.489922	0.755506	0.856355	0.0269758	0.0095675	0.780637	0.754021	0.768243	0.27867	0.646971	2.52048	8.88689	3.19842	0.928667	0.398142	0.362235
997	99601	99850		16	13	0.79564	0.540966	0.82286	0.900887	0.033715	0.0109912	0.845914	0.734756	0.800475	0.264622	0.538801	2.48403	8.70171	3.07228	0.863463	0.433843	0.322395
998	99701	99950		15	11	0.73439	0.449427	0.756681	0.882162	0.0386538	0.0110557	0.931899	0.669541	0.900347	0.330054	0.933536	2.69925	8.16012	3.2292	0.829171	0.45569	0.492652
999	99801	100050		11	15	0.712095	0.314034	0.697691	0.898768	0.0443038	0.00877	1.0771	0.707873	0.900264	0.311131	0.908059	2.79009	8.24503	3.23188	0.883995	0.367964	0.465206
1000	99901	100150		14	15	0.690072	0.251108	0.641337	0.961465	0.046095	0.00777833	1.2429	0.838145	0.87627	0.221858	0.390288	2.91537	8.44089	2.91084	0.88528	0.391173	0.231205
1001	100001	100250		15	14	0.708982	0.2514	0.605208	0.892693	0.046645	0.0071875	1.36953	1.00211	0.90398	0.244688	0.372897	3.04788	9.07786	3.10554	0.96806	0.477322	0.209003
1002	100101	100350		14	15	0.734577	0.255527	0.555975	0.8488	0.03747	0.00821	1.35497	1.12088	0.9863	0.434328	1.06351	2.93994	9.72289	3.16887	0.952695	0.430945	0.33953
1003	100201	100450		14	13	0.797042	0.286387	0.57077	0.799993	0.0358967	0.009205	1.32275	1.22802	0.987112	0.45391	1.11123	2.94337	10.3035	3.02391	0.946253	0.406153	0.375262
1004	100301	100550		13	15	0.770387	0.341955	0.602987	0.587055	0.0394883	0.008818	1.24832	1.52639	0.748292	0.267448	0.274643	2.67789	8.28477	2.35502	0.951153	0.34875	0.223093
1005	100401	100650		14	14	0.638966	0.287754	0.471467	0.409583	0.0253162	0.00716857	1.15036	1.72564	0.72799	0.332921	0.421556	2.5127	7.42151	2.32727	0.924636	0.357925	0.293125
1006	100501	100750		14	11	0.57043	0.237882	0.361947	0.279138	0.0111933	0.00491167	1.02234	1.84068	0.721305	0.372817	0.517697	2.36878	7.54645	2.32652	0.929095	0.402643	0.264047
1007	100601	100850		11	12	0.428128	0.227192	0.292702	0.373644	0.00329333	0.00571167	0.903337	1.76728	0.796075	0.48637	0.947545	2.48077	9.08529	2.88709	1.07396	0.47504	0.190183
1008	100701	100950		12	9	0.483431	0.335002	0.37264	0.613133	0.0024775	0.0032075	0.823483	1.6629	0.802535	0.519513	1.23811	2.38891	9.45009	3.06698	1.08223	0.487382	0.329424
1009	100801	101050		9	14	0.641083	0.540752	0.562172	0.78393	0.00973	0	0.745408	1.53515	0.751112	0.502035	1.28185	2.26486	9.37533	3.17149	1.03173	0.53547	0.344642
1010	100901	101150		14	13	0.724902	0.748038	0.690007	0.774439	0.026935	0.00356833	0.765097	1.59602	0.68499	0.382425	0.80744	2.35178	9.5216	3.07688	1.00083	0.691322	0.148774
1011	101001	101250		15	17	0.765162	0.840564	0.68517	0.812437	0.0424675	0.00732625	0.706193	1.41651	0.721688	0.388688	0.918125	2.44101	9.91805	3.07356	0.989495	0.655833	0.275529
1012	101101	101350		17	10	0.825145	0.925158	0.708258	0.861227	0.062755	0.0104817	0.633145	1.17506	0.765543	0.438688	1.13693	2.4648	11.2322	3.36469	1.09587	0.599087	0.411863
1013	101201	101450		11	17	0.82056	0.923458	0.714414	0.886409	0.0993975	0.0115838	0.620749	1.15626	0.734683	0.410419	1.00726	2.41058	10.4396	3.39865	1.23445	0.484204	0.488623
1014	101301	101550		18	22	0.724149	0.819005	0.717441	0.821541	0.162614	0.0193987	0.574303	1.02478	0.798135	0.48818	1.13816	2.52474	9.44629	3.54836	1.18596	0.429146	0.579959
1015	101401	101650		22	23	0.64289	0.763833	0.705738	0.79472	0.192237	0.0247767	0.573697	1.02671	0.851992	0.508073	1.16768	2.55474	10.4175	3.81532	1.04029	0.479447	0.607193
1016	101501	101750		23	13	0.544615	0.754355	0.673803	0.645223	0.183093	0.0200067	0.656223	1.1762	0.89832	0.495132	1.0738	2.48913	11.0321	3.91675	1.01522	0.637118	0.733937
1017	101601	101850		13	11	0.489582	0.636289	0.539382	0.420838	0.125207	0.017055	0.648244	1.15154	0.829081	0.492875	1.159	2.27405	9.37939	3.61674	0.959671	0.657264	0.627613
1018	101701	101950		11	16	0.4016	0.483862	0.35592	0.403602	0.0501133	0.01385	0.660997	1.15087	0.823028	0.470252	1.22123	2.05908	8.77519	3.68285	0.900932	0.551345	0.421088
1019	101801	102050		15	19	0.438575	0.47731	0.325175	0.440531	0.0149417	0.01256	0.807982	1.35337	0.813758	0.40518	0.965662	1.88393	8.57949	3.38566	0.943717	0.409052	0.33179
1020	101901	102150		20	16	0.455059	0.469674	0.316536	0.444072	0.00696625	0.01059	1.16043	1.64678	0.781663	0.373261	0.562045	1.97627	8.4377	2.73511	0.967371	0.484023	0.317049
1021	102001	102250		18	7	0.417842	0.419638	0.283398	0.308467	0.00343167	0.00766333	1.54359	1.84474	0.856048	0.4365	0.466305	2.00021	7.52255	2.46607	0.919443	0.546038	0.314547
1022	102101	102350		7	13	0.315085	0.275081	0.215597	0.457976	0.002955	0.007594	1.88567	1.83458	0.969155	0.50652	0.530071	1.94634	5.69125	2.41213	0.809127	0.495095	0.277725
1023	102201	102450		13	12	0.362939	0.242429	0.280286	0.88953	0.00741375	0.0041125	2.71646	2.33357	1.24665	0.820386	1.08292	2.22027	7.70413	2.89982	0.757119	0.474721	0.396009
1024	102301	102550		12	19	0.661277	0.422502	0.58689	1.18245	0.020495	0.001156	3.62329	3.11255	1.36981	0.997057	1.17225	2.41254	9.60295	3.12514	0.71213	0.51797	0.449223
1025	102401	102650		19	24	0.928413	0.571155	0.927422	0.883406	0.0467167	0	4.06464	3.58278	1.52285	0.955307	0.797785	2.46521	8.9311	2.83871	0.603272	0.409828	0.324527
1026	102501	102750		24	23	0.754753	0.438298	0.801216	0.679265	0.0513788	0.000115	4.22173	3.5167	1.94728	1.0954	1.23088	2.68399	9.27731	3.14004	0.568435	0.374626	0.38445
1027	102601	102850		24	18	0.615635	0.289095	0.652528	0.703762	0.0465983	0.000153333	4.58601	3.42175	2.23515	1.09924	1.37215	2.73879	9.26198	3.16635	0.527882	0.418552	0.34542
1028	102701	102950		20	13	0.604163	0.180528	0.548745	0.501497	0.0324083	7.83333e-05	4.94362	3.22791	2.2867	0.826778	0.924065	2.41637	9.16053	2.87522	0.476463	0.364845	0.149495
1029	102801	103050		13	12	0.483685	0.06977	0.29496	0.38221	0.00875	0	5.29197	2.86775	2.49879	0.575815	0.729118	2.26731	8.06729	2.50815	0.431245	0.35046	0.136742
1030	102901	103150		12	11	0.412292	0.058235	0.167028	0.520432	0.00296167	0	5.61803	2.94575	2.726	0.608772	0.868015	2.31909	8.35258	2.60524	0.462917	0.395123	0.18661
1031	103001	103250		11	8	0.458773	0.10569	0.088455	0.49267	0	0	5.8696	2.72371	2.66168	0.636355	1.13439	2.23966	10.1914	3.21389	0.608768	0.487265	0.204107
1032	103101	103350		8	19	0.413664	0.133713	0.0643625	0.36019	0.0024775	0	4.70123	2.15944	2.22825	0.529825	1.11559	1.96306	9.01782	3.12718	0.621735	0.540905	0.193581
1033	103201	103450		19	20	0.325327	0.152857	0.0369817	0.538875	0.00708167	0.007788	3.70461	1.87183	1.98519	0.496867	1.2045	1.82407	8.04752	3.05346	0.621908	0.535643	0.286233
1034	103301	103550		19	14	0.408695	0.251081	0.0527437	0.709569	0.0266088	0.00556286	3.5937	2.00558	1.71448	0.520156	1.1433	1.92973	8.97159	2.96583	0.595179	0.445285	0.23998
1035	103401	103650		13	12	0.567961	0.380437	0.113199	0.70979	0.0486863	0	3.78552	2.43459	1.42415	0.454848	0.7579	2.16581	9.66563	2.63384	0.574746	0.482088	0.11838
1036	103501	103750		11	13	0.612945	0.400153	0.168063	0.512388	0.0418483	0	3.86056	2.75451	1.30771	0.349723	0.55264	2.30542	9.27277	2.58229	0.602827	0.550858	0.104628
1037	103601	103850		12	11	0.580623	0.318892	0.202268	0.49359	0.007285	0	3.06734	2.39169	1.08107	0.316418	0.62243	2.075	8.36852	2.52952	0.667917	0.484883	0.253372
1038	103701	103950		11	17	0.590782	0.34583	0.289513	0.483293	0.003095	0.000704	2.5776	2.18965	0.96424	0.327843	0.651282	2.02927	8.44119	2.45488	0.716653	0.445552	0.248432
1039	103801	104050		16	14	0.583067	0.411195	0.449317	0.41112	0.0066975	0.00259	2.04845	2.1403	0.822723	0.289372	0.514883	2.1583	7.79857	2.20107	0.67844	0.332595	0.120822
1040	103901	104150		14	16	0.521795	0.43594	0.504115	0.475442	0.0190967	0.008576	1.46425	1.78095	0.826303	0.357088	0.824193	2.13084	8.04583	2.41727	0.654792	0.40567	0.317493
1041	104001	104250		15	8	0.653247	0.605691	0.593279	0.609732	0.0538887	0.01135	1.09032	1.47228	0.723609	0.310266	0.734132	1.95734	8.22443	2.51077	0.777306	0.509676	0.28577
1042	104101	104350		8	14	0.835823	0.819857	0.687892	0.785858	0.109465	0.01099	0.88437	1.3121	0.634952	0.301932	0.828538	1.86033	8.70219	2.84702	0.906313	0.511057	0.247077
1043	104201	104450		14	18	0.96778	0.999707	0.810192	0.807019	0.168237	0.0111683	0.761457	1.30681	0.62608	0.33481	1.08424	1.92883	9.36599	3.25728	1.07486	0.393328	0.488127
1044	104301	104550		17	20	0.889545	0.888262	0.802764	0.850992	0.140034	0.0113588	0.671306	1.2287	0.560431	0.239376	0.578699	1.68011	8.16728	2.67153	1.25191	0.413671	0.45594
1045	104401	104650		19	12	0.778895	0.768072	0.791688	0.996863	0.106973	0.01222	0.6234	1.21813	0.552812	0.271517	0.472138	1.52719	7.23902	2.50471	1.37795	0.46393	0.371447
1046	104501	104750		12	15	0.742329	0.807673	0.888814	1.35859	0.0895575	0.0132838	0.539776	1.24668	0.567224	0.314486	0.459391	1.46075	6.82736	2.45419	1.67644	0.430331	0.290921
1047	104601	104850		14	21	0.958436	1.18504	1.30445	1.46764	0.0746638	0.01522	0.48391	1.51567	0.607574	0.483337	0.630498	1.42537	8.59533	2.93826	2.23801	0.368696	0.341909
1048	104701	104950		20	29	1.03455	1.30893	1.43152	0.772957	0.05765	0.0163333	0.473717	1.86309	0.67861	0.723005	0.969447	1.38133	10.6049	3.43888	2.57803	0.404448	0.425158
1049	104801	105050		30	32	0.805109	0.980421	1.01376	0.771017	0.0309337	0.0182112	0.455035	2.04519	0.945418	1.04427	1.61431	1.4847	11.0021	3.7752	2.69729	0.483134	0.538651
1050	104901	105150		33	25	0.676148	0.787302	0.741075	1.13288	0.0133717	0.0205967	0.49685	2.28663	1.14918	1.29848	2.15117	1.50143	11.5801	3.91102	2.86429	0.558843	0.544067
1051	105001	105250		26	19	0.939065	1.09668	0.973457	1.04525	0.021235	0.0178875	0.514247	2.58713	0.864873	1.02714	1.34384	1.18262	11.6156	3.26135	3.19679	0.506848	0.317113
1052	105101	105350		20	17	0.954395	1.07176	0.859812	0.8853	0.0445575	0.013055	0.472905	2.37505	0.75899	0.72754	0.799353	1.14164	10.9339	3.20036	3.12545	0.469955	0.380638
1053	105201	105450		18	17	0.833755	0.877047	0.671633	0.978197	0.0968267	0.0103967	0.45363	1.68529	0.856385	0.655383	1.133	1.15541	9.50514	3.52225	2.69395	0.5787	0.337852
1054	105301	105550		17	18	0.813995	0.868652	0.666628	0.796878	0.140273	0.00911667	0.41253	1.37743	0.780612	0.534832	0.919368	1.04301	8.08485	3.17871	2.67439	0.58547	0.22407
1055	105401	105650		18	18	0.686163	0.805679	0.55915	0.675945	0.16034	0.0106525	0.397074	1.2017	0.769375	0.46698	0.800675	0.973565	9.36176	2.98075	3.11133	0.647766	0.237825
1056	105501	105750		20	14	0.571625	0.673486	0.37491	0.738961	0.171757	0.021478	0.389908	0.889172	1.03213	0.651257	1.54929	1.13289	9.50697	3.64066	3.07233	0.864548	0.625374
1057	105601	105850		14	18	0.644162	0.706208	0.347225	0.676511	0.218113	0.025005	0.391014	0.843823	1.00847	0.564996	1.25187	1.1203	8.51003	3.38992	3.05597	1.01139	0.62542
1058	105701	105950		17	16	0.693705	0.75226	0.305789	0.549227	0.25496	0.016745	0.392786	0.837574	0.811333	0.348636	0.56631	0.983546	8.02607	2.79429	3.01313	1.06341	0.471849
1059	105801	106050		16	20	0.631826	0.703404	0.211748	0.53088	0.207122	0.0054225	0.402608	0.75009	0.882575	0.375877	0.864969	1.03114	8.39652	3.15703	2.94071	1.08298	0.640997
1060	105901	106150		20	19	0.63	0.6794	0.152555	0.507652	0.16294	0	0.422575	0.732382	0.869872	0.321098	0.797112	1.02523	8.58161	3.11662	3.12138	1.14227	0.529262
1061	106001	106250		19	18	0.60956	0.5656	0.0323267	0.545898	0.0678833	0	0.570642	0.821692	0.828752	0.261545	0.61065	1.01196	7.46529	2.59518	2.92547	1.09986	0.281933
1062	106101	106350		19	18	0.647946	0.418199	0.00198625	0.5081	0.021635	0	0.572229	0.720595	0.873769	0.352566	0.937176	1.0752	8.39017	3.1923	3.13451	1.09186	0.346754
1063	106201	106450		18	13	0.644228	0.272415	0	0.365085	0.00112833	0	0.499638	0.550228	0.949748	0.480078	1.39026	1.08618	9.50133	3.93437	3.08335	1.00047	0.489488
1064	106301	106550		13	7	0.452932	0.211747	0	0.38468	0.0287067	0	0.449825	0.511015	0.965625	0.39673	1.30408	1.03042	8.06811	3.54954	2.53017	0.993915	0.440275
1065	106401	106650		7	11	0.408374	0.245748	0.00336125	0.409398	0.0589262	0	0.390223	0.504202	0.939043	0.367635	1.30275	1.05545	6.87045	3.46326	2.60337	1.19083	0.450477
1066	106501	106750		10	20	0.402688	0.319867	0.0128433	0.576525	0.0848033	0	0.322808	0.473678	0.975358	0.449707	1.70709	1.07302	6.51654	3.73129	2.60763	1.25864	0.560543
1067	106601	106850		18	21	0.485977	0.558805	0.0319533	0.751082	0.1535	0	0.355215	0.638373	0.876953	0.334218	0.987477	0.934385	6.65857	2.83985	2.59571	1.28786	0.330183
1068	106701	106950		21	17	0.582327	0.720599	0.0548525	0.786483	0.186969	0	0.353948	0.646126	0.825585	0.261634	0.483687	0.856871	7.30624	2.69962	2.79148	1.50771	0.208364
1069	106801	107050		17	14	0.601973	0.742993	0.08883	0.605065	0.167972	0	0.310388	0.538912	0.822657	0.246143	0.384568	0.78857	7.25668	2.88368	2.97312	1.67714	0.157518
1070	106901	107150		14	15	0.639468	0.701055	0.16604	0.773175	0.103438	0	0.353017	0.52233	0.99134	0.510762	1.2805	0.870663	9.27929	4.09314	3.49015	1.58017	0.264357
1071	107001	107250		13	15	0.854239	0.906304	0.331379	0.985057	0.141931	0	0.359294	0.575586	0.954039	0.530421	1.44029	0.851074	9.35322	4.0872	3.70598	1.71639	0.396731
1072	107101	107350		15	14	0.959522	1.04833	0.515643	0.971308	0.188542	0.000145	0.326792	0.62543	0.808873	0.380478	0.957553	0.745863	7.87333	3.30915	3.60929	1.84417	0.404297
1073	107201	107450		13	19	0.872966	0.999977	0.616182	1.01353	0.193807	0.00354375	0.30372	0.649991	0.734916	0.310258	0.527561	0.737894	7.85369	2.70228	3.79407	1.61618	0.17469
1074	107301	107550		18	18	0.853525	1.04718	0.709786	0.817926	0.179698	0.00916625	0.323309	0.759044	0.789013	0.37946	0.694926	0.805423	8.64528	2.62085	3.83343	1.30431	0.150426
1075	107401	107650		18	22	0.791668	0.980947	0.634057	0.515867	0.150508	0.01194	0.393322	0.86734	1.1375	0.640575	1.53038	0.969323	8.73475	3.07222	3.46421	1.17227	0.512712
1076	107501	107750		21	22	0.5763	0.613957	0.33107	0.568926	0.0893483	0.016345	0.379853	0.795068	1.27022	0.665923	1.63908	0.971197	9.52516	3.20636	3.98864	1.33998	0.525512
1077	107601	107850		20	24	0.623495	0.652339	0.377175	0.668917	0.0921075	0.0182812	0.391226	0.945538	1.08117	0.514729	1.05945	0.849649	10.7637	2.71663	4.70027	1.49456	0.309428
1078	107701	107950		24	22	0.658488	0.727617	0.461865	0.501972	0.0964283	0.0174817	0.394855	1.07479	1.10136	0.518505	0.961032	0.817862	10.6929	2.5665	4.8007	1.50589	0.359068
1079	107801	108050		23	24	0.490275	0.506063	0.35326	0.511363	0.05573	0.0207583	0.303158	0.949112	1.29915	0.583757	1.19263	0.82076	10.0536	2.7824	4.43676	1.34898	0.494345
1080	107901	108150		22	26	0.535168	0.512314	0.345079	0.751207	0.04467	0.0160129	0.280379	0.939319	1.25849	0.652874	1.40793	0.79324	11.2644	3.2931	4.45764	1.14175	0.491691
1081	108001	108250		27	27	0.755582	0.735563	0.491968	0.908997	0.0593083	0.00694	0.246538	0.851302	1.08618	0.695053	1.47375	0.86208	11.1378	3.81691	4.29746	1.02833	0.524133
1082	108101	108350		28	27	0.857353	0.918037	0.677937	0.846039	0.069565	0.00959667	0.270318	0.909928	1.02828	0.554723	1.15306	0.866832	10.0713	3.46183	4.01487	1.05961	0.534952
1083	108201	108450		27	26	0.87296	0.930735	0.66337	0.78878	0.086115	0.0054825	0.295588	0.989615	0.979835	0.479442	0.977295	0.770406	10.789	3.37445	4.00841	1.05035	0.314156
1084	108301	108550		27	20	0.881697	0.909333	0.583023	0.777627	0.102915	0.00042	0.315263	0.956187	0.942138	0.49507	1.06325	0.778538	11.0516	3.49209	3.6886	0.992415	0.300687
1085	108401	108650		19	28	0.88791	0.877867	0.477635	0.759051	0.120538	0	0.357987	1.03177	0.917467	0.42622	0.996352	0.74547	9.22297	2.90308	3.06641	0.74285	0.48185
1086	108501	108750		27	25	0.857311	0.872006	0.448684	0.698537	0.125721	0	0.377028	1.12043	0.953503	0.478202	1.13464	0.721559	9.84506	2.9848	3.28515	0.755356	0.469446
1087	108601	108850		24	16	0.780342	0.755918	0.362285	0.480683	0.10712	0	0.387085	1.16086	0.993945	0.514178	1.12683	0.731093	10.2311	3.06173	3.78244	0.856145	0.338613
1088	108701	108950		16	10	0.604945	0.478045	0.19441	0.428592	0.0580933	0	0.406855	1.01016	1.08027	0.72298	1.71032	0.960777	8.48732	3.37421	3.69972	0.80317	0.411152
1089	108801	109050		10	14	0.582917	0.506838	0.218468	0.636907	0.0790475	0	0.422444	1.01812	1.0554	0.673741	1.50497	0.941814	8.98283	3.32452	3.81256	0.72584	0.372915
1090	108901	109150		13	21	0.701862	0.657348	0.366837	0.74638	0.127677	0	0.394887	1.01863	0.95777	0.58071	1.18923	0.796793	9.83155	3.28787	3.95385	0.684825	0.214315
1091	109001	109250		21	24	0.821198	0.706114	0.539602	0.55365	0.12887	0	0.38245	1.03667	0.987752	0.717146	1.48258	0.803408	11.7569	3.62257	3.7804	0.700208	0.22317
1092	109101	109350		25	23	0.73596	0.52306	0.42344	0.398908	0.0641143	0.00381286	0.369359	1.05082	1.01069	0.633473	1.21735	0.79798	12.936	3.5717	3.74084	0.590513	0.354303
1093	109201	109450		22	21	0.639525	0.41062	0.339662	0.504987	0.0235017	0.00756833	0.323095	0.993468	1.01237	0.57808	1.34501	0.826573	12.5039	3.73699	3.4609	0.515908	0.62956
1094	109301	109550		21	21	0.685432	0.5585	0.464303	0.555378	0.0201733	0.00891333	0.336852	1.13004	0.976323	0.576678	1.35951	0.799143	10.2612	3.84017	3.22353	0.646398	0.503193
1095	109401	109650		21	25	0.685673	0.628803	0.523623	0.479025	0.0211633	0.0189633	0.482208	1.41404	1.16427	0.70719	1.4411	0.773593	10.4529	3.68701	3.218	0.730228	0.445415
1096	109501	109750		25	23	0.592365	0.59621	0.493887	0.435955	0.015445	0.03396	0.563335	1.63234	1.33487	0.762942	1.49603	0.751737	10.9486	3.08346	2.85682	0.675785	0.664062
1097	109601	109850		25	24	0.621519	0.636001	0.522864	0.591716	0.02039	0.014745	0.31756	1.26121	0.94451	0.555157	1.02837	0.591031	11.8937	3.17793	2.98444	0.579757	0.466511
1098	109701	109950		25	22	0.757084	0.760705	0.650594	0.705578	0.0596788	0.0122387	0.281119	1.04283	0.918361	0.69128	1.41191	0.574318	11.9879	3.51622	3.05492	0.71119	0.673296
1099	109801	110050		22	24	0.833697	0.831443	0.771457	0.602878	0.0979483	0.0120767	0.279808	0.904127	0.971532	0.758208	1.57613	0.5579	11.6857	3.62024	3.38688	0.89986	0.716773
1100	109901	110150		27	28	0.637024	0.648075	0.658316	0.69514	0.10108	0.0179363	0.387622	0.96561	1.69827	1.1407	2.29262	0.978245	12.2882	4.10119	3.32152	0.856869	1.05978
1101	110001	110250		29	23	0.58652	0.663156	0.698183	1.01776	0.104626	0.0152563	0.42744	1.00974	2.15639	1.15401	2.5855	1.24729	12.6822	4.52789	3.89024	0.811538	1.2401
1102	110101	110350		23	21	0.775543	0.875647	0.94952	1.14844	0.11479	0.00536	0.368238	1.04605	1.57378	0.716107	1.57692	0.89991	12.8858	4.08814	4.98017	0.87127	0.899978
1103	110201	110450		20	22	0.8784	0.977724	1.08421	1.04455	0.08478	0.00035	0.505744	1.30626	0.889406	0.545974	0.943736	0.549154	12.3581	3.59113	4.87593	0.906344	0.49701
1104	110301	110550		21	19	0.770418	0.947472	0.942165	1.16925	0.058575	0.000291667	0.481345	1.22504	0.826165	0.450408	0.975677	0.553903	9.96128	3.24111	3.75304	0.825163	0.520168
1105	110401	110650		18	17	0.812632	1.03464	0.91146	0.998008	0.071694	0	0.330928	1.00999	0.650188	0.29585	0.546872	0.49191	8.66154	2.75348	3.62721	0.948878	0.403948
1106	110501	110750		16	17	0.776295	1.05304	0.774995	0.78066	0.109423	0.000405	0.31104	0.97628	0.646983	0.32973	0.520127	0.521073	11.2702	2.94008	4.92142	1.33757	0.266792
1107	110601	110850		17	24	0.686235	0.916687	0.625193	1.0735	0.14637	0.005145	0.330238	1.06532	0.716085	0.452018	0.84582	0.56189	12.4024	3.3259	5.23341	1.33435	0.266263
1108	110701	110950		22	25	0.69653	0.892945	0.70415	1.25477	0.192312	0.01468	0.319142	1.06013	0.666933	0.474743	0.78784	0.541855	11.139	3.30178	4.39955	1.06807	0.319845
1109	110801	111050		26	26	0.846027	1.1494	0.978542	1.05868	0.274768	0.0238833	0.315238	1.0631	0.686552	0.539713	0.654397	0.609482	13.8015	3.75827	4.76032	1.23184	0.442365
1110	110901	111150		25	28	0.830011	1.11153	0.795874	0.70231	0.242075	0.0268863	0.33539	1.20644	0.776168	0.584239	0.826168	0.644614	15.3166	3.98483	4.87198	1.15509	0.795695
1111	111001	111250		28	25	0.678317	0.93543	0.525297	1.35621	0.187257	0.0289383	0.437292	1.43787	1.01888	0.704093	1.31145	0.694085	16.3371	4.08657	4.5004	0.90685	1.03113
1112	111101	111350		25	21	0.940057	1.22689	0.926667	1.45989	0.394848	0.0281133	0.450037	1.33255	1.05144	0.907395	1.77773	0.740127	14.0673	4.66601	4.27069	0.944802	0.705867
1113	111201	111450		20	22	1.04804	1.34447	1.01361	1.29847	0.422178	0.0248717	0.371282	1.21688	0.81735	0.75707	1.39483	0.688742	12.4177	4.43952	4.33014	1.03821	0.533667
1114	111301	111550		21	26	1.13818	1.5482	1.01693	1.67065	0.337738	0.0169675	0.395985	1.34846	0.767617	0.57315	1.06204	0.638545	14.0956	3.76824	4.75813	1.31548	0.356173
1115	111401	111650		26	24	1.23117	1.60275	1.14281	1.61203	0.306523	0.0113914	0.387763	1.37148	0.761814	0.5764	0.983213	0.663589	13.4905	3.78665	4.90206	1.35913	0.422674
1116	111501	111750		24	18	1.29761	1.50896	1.22854	1.26937	0.201285	0.00197833	0.37298	1.43598	0.764488	0.561597	0.852915	0.72825	12.0637	3.85076	4.46241	1.14659	0.460465
1117	111601	111850		18	13	1.04534	1.09713	0.925018	0.715642	0.104304	0	0.353228	1.34741	0.74907	0.511658	0.880362	0.780374	9.73736	3.59851	3.26692	0.734626	0.391543
1118	111701	111950		13	11	0.618467	0.637523	0.421607	0.689294	0.0792717	0	0.332887	1.01717	0.751057	0.443408	0.906037	0.764778	7.56673	3.02098	2.46127	0.444148	0.506548
1119	111801	112050		12	20	0.583699	0.639636	0.34011	0.703852	0.138091	0.00399375	0.338263	0.980879	0.787772	0.373421	0.714454	0.845529	8.17515	2.89711	2.76656	0.407477	0.524284
1120	111901	112150		20	21	0.584302	0.66513	0.350757	0.83108	0.188725	0.014085	0.372227	1.08915	0.871768	0.327598	0.58825	0.996093	8.77497	2.91337	3.01004	0.428695	0.444212
1121	112001	112250		20	24	0.685948	0.817878	0.500993	0.728911	0.251378	0.0238083	0.445017	1.15851	1.09466	0.499097	0.968763	1.14642	11.3936	3.42211	3.28922	0.584258	0.361157
1122	112101	112350		24	24	0.639366	0.742564	0.497071	0.600918	0.194288	0.0232025	0.406809	1.10102	1.08003	0.486504	0.925125	1.23045	11.327	3.51873	3.47831	0.614202	0.34966
1123	112201	112450		24	9	0.596843	0.571958	0.459752	0.744552	0.102997	0.0166583	0.357563	1.07111	0.96895	0.363877	0.57364	1.21557	9.06359	3.1512	3.43306	0.566122	0.30752
1124	112301	112550		11	14	0.746746	0.585514	0.506463	0.75033	0.0777213	0.00491125	0.381489	1.1239	0.876684	0.36383	0.613175	1.09712	8.44589	3.05196	3.14673	0.537214	0.310215
1125	112401	112650		15	15	0.778506	0.512401	0.417324	0.750254	0.03549	0.00307875	0.420215	1.14797	0.837409	0.39658	0.844655	1.00632	9.16574	3.14469	2.77009	0.433915	0.418874
1126	112501	112750		15	18	0.753737	0.49227	0.34175	0.725345	0.0151833	0.004185	0.49018	1.23763	0.85826	0.390323	0.697867	1.10174	10.4216	3.08357	2.81704	0.392385	0.483343
1127	112601	112850		18	14	0.631537	0.472227	0.312453	0.616436	0.00366	0.006825	0.529413	1.38924	0.835995	0.337978	0.411638	1.1997	10.7672	2.78908	2.62285	0.451815	0.293645
1128	112701	112950		14	16	0.537365	0.431824	0.32495	0.499002	0.00146875	0.0100525	0.467697	1.36676	0.82236	0.301905	0.389692	1.22921	9.89747	2.98253	2.53866	0.451053	0.163848
1129	112801	113050		16	20	0.467457	0.406758	0.335602	0.465338	0.000186667	0.0134033	0.404152	1.1178	1.0452	0.558995	1.07392	1.48713	9.59454	3.41955	2.31074	0.571142	0.750045
1130	112901	113150		18	23	0.45283	0.456142	0.386662	0.464584	0	0.0218933	0.40054	1.36359	1.11322	0.67672	1.3027	1.60219	11.5815	3.9426	2.44653	0.580978	0.896755
1131	113001	113250		24	29	0.464828	0.47012	0.414341	0.491678	0	0.0178437	0.392746	1.55132	0.922527	0.466272	0.715149	1.439	11.3419	3.57572	2.63882	0.396964	0.287664
1132	113101	113350		27	27	0.531922	0.556157	0.497405	0.736868	0	0.00755	0.449705	1.44026	1.2807	0.779513	1.69469	1.6875	12.1947	3.82851	2.35156	0.414385	0.551218
1133	113201	113450		29	22	0.83655	0.880638	0.760358	0.926933	0	0.00082	0.499862	1.55365	1.45535	0.985036	2.18104	1.88805	18.0467	4.22233	2.3985	0.54961	0.63644
1134	113301	113550		23	25	0.934547	1.00993	0.911527	0.891347	0	0	0.418483	1.65232	0.945263	0.616059	0.788717	1.73249	17.4106	3.38281	2.54818	0.404901	0.220346
1135	113401	113650		23	26	0.858823	0.936245	0.894477	0.61139	0	0	0.412088	1.67661	0.875332	0.52433	0.431417	1.78808	14.8071	3.21527	2.43871	0.318227	0.158695
1136	113501	113750		26	22	0.710883	0.673283	0.68809	0.778772	0	0	0.415202	1.30127	1.17315	0.651497	1.01501	2.34799	13.9521	3.62411	2.25603	0.376812	0.544235
1137	113601	113850		22	18	0.84117	0.757707	0.715584	0.919118	0	0	0.486414	1.14942	1.2213	0.638215	1.18077	2.58043	13.5396	3.61837	2.14969	0.347623	0.461205
1138	113701	113950		17	23	0.885695	0.86565	0.666025	0.725466	0	0	0.667269	1.27966	1.17009	0.459942	0.825503	2.70096	15.493	3.29859	2.02446	0.36196	0.158964
1139	113801	114050		22	21	0.695497	0.658865	0.433316	0.5311	0	8e-05	0.774018	1.26347	1.21131	0.379624	0.703562	2.78829	15.4856	3.18501	1.72107	0.370899	0.166137
1140	113901	114150		19	13	0.534524	0.331074	0.229601	0.466645	0	8e-05	0.93948	1.09461	1.21637	0.376049	0.80526	2.40858	10.3345	3.15214	1.23074	0.283901	0.329778
1141	114001	114250		13	14	0.481515	0.193583	0.171517	0.437157	0	0	1.23821	1.07272	1.21638	0.338325	0.734315	2.19185	7.90573	2.87505	0.89548	0.280317	0.384938
1142	114101	114350		15	15	0.445351	0.143066	0.177168	0.52004	0	5.42857e-05	1.36011	1.03274	1.34529	0.480659	1.16122	2.50183	8.21743	3.20084	0.68273	0.383099	0.76867
1143	114201	114450		15	14	0.520624	0.153014	0.248628	0.659758	0	6.33333e-05	1.73953	1.06266	1.46488	0.49243	1.08421	2.60331	7.75157	3.1554	0.570281	0.484162	0.73001
1144	114301	114550		15	17	0.634407	0.201405	0.334313	0.922757	0	0	2.15856	1.14819	1.44877	0.315238	0.376092	2.57877	6.82342	2.4748	0.567087	0.438762	0.159058
1145	114401	114650		15	22	0.806925	0.305343	0.523685	0.964566	0	0	2.7582	1.32294	1.71276	0.416439	0.6077	2.8086	9.01443	2.92372	0.590519	0.329551	0.183015
1146	114501	114750		22	20	0.887262	0.368535	0.693241	0.775947	9.25e-05	0.00164714	3.39273	1.54211	2.01524	0.505799	0.813699	2.92949	12.4232	3.41652	0.572318	0.273554	0.218013
1147	114601	114850		20	15	0.717315	0.289467	0.630798	0.62467	0.000208333	0.006	3.51618	1.59064	2.30159	0.518412	0.775715	3.01629	13.0835	3.12996	0.517653	0.313283	0.279384
1148	114701	114950		15	16	0.499075	0.138562	0.43426	0.471684	0.000683333	0.00637833	4.03179	1.71217	2.73162	0.576202	0.864793	2.89014	10.1724	3.03275	0.422293	0.277505	0.189183
1149	114801	115050		14	16	0.423239	0.090165	0.296598	0.288975	0.0005	0.0047425	4.58309	1.87622	2.94093	0.502883	0.857739	2.93707	10.7507	3.28603	0.429099	0.235369	0.168192
1150	114901	115150		17	13	0.341117	0.059295	0.179297	0.293942	6.83333e-05	0.00388667	4.68326	1.82994	3.10539	0.518047	1.0879	2.96718	11.6854	3.59696	0.457853	0.237618	0.222485
1151	115001	115250		14	11	0.323478	0.105332	0.188492	0.490569	0	0.00201	4.93525	1.97582	3.15998	0.558418	1.01355	2.62255	10.981	3.43043	0.498865	0.290023	0.162415
1152	115101	115350		11	13	0.512011	0.206437	0.28122	0.581563	0	0.00086	5.49681	2.34489	3.32457	0.525575	0.789406	2.67504	11.5121	3.30947	0.518	0.304911	0.157351
1153	115201	115450		13	15	0.642462	0.257797	0.304773	0.364068	0	0	5.03146	2.18791	3.54446	0.680117	1.32073	2.75623	11.7706	3.78019	0.484247	0.318332	0.350423
1154	115301	115550		16	12	0.548467	0.15463	0.139177	0.365571	0	0	4.20162	1.87757	3.74787	0.677487	1.25114	2.5264	9.55868	3.4668	0.408337	0.28493	0.320417
1155	115401	115650		12	14	0.507607	0.0922625	0.0756963	0.38597	0	0	4.40604	1.97432	4.0733	0.666721	0.946661	2.41972	8.35209	3.21876	0.430046	0.291816	0.192425
1156	115501	115750		13	20	0.465215	0.05253	0.03932	0.644068	0	0	4.25632	1.86166	4.40864	0.805515	1.2534	2.39091	8.06205	3.47614	0.45523	0.329832	0.246615
1157	115601	115850		19	22	0.61014	0.06014	0.0810325	0.611078	0	0	6.83733	2.90361	4.56959	0.738217	0.580255	2.44339	12.3993	3.1729	0.419727	0.31015	0.229582
1158	115701	115950		23	18	0.583416	0.055085	0.10132	0.550377	0	0	6.14293	2.45041	4.46962	0.794129	1.06808	2.36521	11.6578	3.45924	0.429059	0.351782	0.403356
1159	115801	116050		18	11	0.567167	0.045235	0.136293	0.62333	0	0	5.22142	1.92791	4.44205	0.836225	1.70148	2.45336	11.5335	3.90673	0.445075	0.44797	0.679238
1160	115901	116150		10	11	0.637173	0.0558488	0.246079	0.713938	0.0025025	0	4.97259	1.86548	3.63337	0.519957	0.936945	2.68524	11.4306	3.27416	0.357991	0.373157	0.465093
1161	116001	116250		11	15	0.639494	0.0797133	0.301277	0.754081	0.00799583	0	4.69272	1.67133	3.01295	0.461083	0.934338	2.65386	11.3835	3.23181	0.34506	0.316959	0.374103
1162	116101	116350		14	16	0.649104	0.102594	0.337881	0.970953	0.015214	6.22222e-05	4.42603	1.51326	2.6571	0.45321	1.04479	2.73049	11.1777	3.26143	0.357897	0.297291	0.388968
1163	116201	116450		16	18	0.838367	0.277902	0.59332	1.17937	0.0626767	0.000112	3.36854	1.41637	1.91718	0.494553	1.20374	2.99455	10.6641	3.26014	0.385533	0.393793	0.281143
1164	116301	116550		18	20	0.931206	0.439135	0.772022	0.913909	0.091985	0	2.90677	1.45415	1.531	0.514251	1.15403	3.02741	11.3998	3.31886	0.393121	0.458371	0.193359
1165	116401	116650		18	22	0.852497	0.503503	0.772435	0.688438	0.0859217	0.000651667	2.42015	1.43154	1.22652	0.51773	1.19637	2.93254	11.9772	3.53668	0.37025	0.406797	0.21634
1166	116501	116750		23	20	0.601478	0.373612	0.562327	0.974731	0.0295917	0.00446	1.93437	1.62755	1.02481	0.444473	1.0122	2.86789	11.347	3.06116	0.3861	0.361483	0.190665
1167	116601	116850		22	13	0.715233	0.400805	0.718677	1.17781	0.01882	0.00285625	1.69984	1.62894	0.890541	0.4082	0.91114	2.87088	11.4597	2.89625	0.466895	0.476251	0.224794
1168	116701	116950		13	16	0.830038	0.427218	0.857973	0.66864	0.012755	0	1.47576	1.47285	0.792628	0.526412	1.42438	2.73278	10.8382	3.54651	0.478422	0.527577	0.308635
1169	116801	117050		16	12	0.563785	0.226223	0.500767	0.64785	0.002025	0.000735	1.25514	1.41085	0.780357	0.417187	1.17549	2.43654	8.7211	2.91785	0.487532	0.419208	0.493113
1170	116901	117150		12	8	0.507077	0.1664	0.403104	0.755733	0	0.00055125	1.07304	1.26798	0.757056	0.387414	1.29395	2.25623	8.12857	2.92592	0.458776	0.326266	0.621925
1171	117001	117250		9	11	0.51604	0.163235	0.42154	0.512582	0	0	0.93482	1.11419	0.629173	0.388272	1.37365	2.04249	7.29382	3.0838	0.38444	0.23648	0.556313
1172	117101	117350		11	17	0.375325	0.13965	0.323935	0.402096	0.0028	0.000171667	0.805363	1.0451	0.449717	0.185055	0.507715	1.66413	6.51175	2.07997	0.384462	0.259833	0.284713
1173	117201	117450		17	13	0.292109	0.166087	0.28113	0.337792	0.0142387	0.00215143	0.675099	0.989674	0.424808	0.188638	0.6199	1.44887	6.52352	2.08727	0.428226	0.36271	0.242066
1174	117301	117550		14	7	0.22047	0.190788	0.255228	0.315038	0.023598	0.005855	0.593038	0.958292	0.453456	0.316618	1.02124	1.36534	6.786	2.37588	0.480026	0.510088	0.40962
1175	117401	117650		8	8	0.197889	0.227456	0.290271	0.442798	0.0254786	0.0119543	0.525691	1.07711	0.413854	0.284599	1.07143	1.24134	5.40496	2.19494	0.463491	0.430359	0.362463
1176	117501	117750		8	13	0.256547	0.331543	0.42522	0.51816	0.0246667	0.0162133	0.465624	1.35566	0.393175	0.337958	1.40308	1.1929	4.92972	2.14201	0.533338	0.392376	0.290217
1177	117601	117850		13	16	0.33359	0.427851	0.522472	0.848668	0.029774	0.017749	0.447546	1.51217	0.405908	0.406503	1.60818	1.20094	5.39618	2.25323	0.572294	0.40884	0.265297
1178	117701	117950		17	14	0.638861	0.764317	0.881111	0.800688	0.072405	0.024826	0.462189	2.00539	0.468725	0.585126	2.26299	1.28503	6.4418	2.7415	0.589831	0.411026	0.252028
1179	117801	118050		14	15	0.601805	0.70357	0.829688	0.592056	0.0966557	0.0269957	0.472379	2.22223	0.462554	0.535036	2.51545	1.24497	5.43001	2.52541	0.527716	0.363915	0.281789
1180	117901	118150		16	15	0.423951	0.491729	0.586815	0.281492	0.087276	0.026041	0.485606	2.26066	0.466901	0.468523	2.57771	1.14126	4.75909	2.27514	0.487865	0.352194	0.295594
1181	118001	118250		14	10	0.217068	0.268908	0.320838	0.117081	0.043998	0.012052	0.639826	2.95685	0.56457	0.617118	3.35011	1.01963	6.13664	2.78068	0.537106	0.38411	0.413828
1182	118101	118350		10	9	0.0814417	0.108496	0.110344	0.0551129	0.0108208	0.00142833	0.871801	6.56611	0.643556	0.705781	5.45171	1.27203	11.685	2.7709	0.687845	0.433178	0.467798
1183	118201	118450		9	14	0.03413	0.0533982	0.0349088	0.0551425	0	0	0.932149	7.71474	0.680437	0.727055	6.14709	1.37095	13.5917	2.76928	0.724625	0.448155	0.471469
1184	118301	118550		20	26	0.116016	0.118732	0.0242589	0.08928	0	0	1.70616	8.43657	2.14093	1.63435	6.26466	1.19793	11.3918	2.41145	0.879761	0.563841	0.497564
1185	118401	118650		36	36	0.240935	0.225547	0.0117227	0.111214	0	0	2.75061	9.22386	4.26694	2.90638	6.40198	0.977651	7.65785	1.78512	1.16702	0.775059	0.606085
1186	118501	118750		48	32	0.285914	0.267988	0.0078148	0.230748	0	0	3.15895	9.61333	5.11193	3.5532	6.65233	0.897158	6.31846	1.57844	1.2627	0.841131	0.64496
1187	118601	118850		44	24	0.284088	0.268806	0.00884567	0.316132	0	0	3.20182	9.81024	5.19305	3.63721	6.88773	0.910541	6.37468	1.57938	1.25862	0.831694	0.645969
1188	118701	118950		33	25	0.332983	0.31732	0.005192	0.388172	0	0	2.92494	9.75613	4.77586	3.79196	7.03739	0.858275	6.32543	1.75914	1.28251	0.786394	0.626655
1189	118801	119050		29	17	0.435057	0.350533	0.00226143	0.450054	0	0	3.58112	11.1376	4.61756	4.09538	7.66529	0.68415	5.68527	1.91273	1.18197	0.662447	0.599158
1190	118901	119150		23	10	0.459621	0.360344	0.000437778	0.173162	0.0117506	0	4.02061	11.6148	4.82893	3.89614	7.40118	0.556522	5.24152	1.52426	1.0995	0.639449	0.452701
1191	119001	119250		20	6	0.699493	0.510269	0	0.0435263	0.035604	0	3.53493	7.23358	4.42112	3.49763	5.42948	0.380417	2.78722	1.14357	1.08917	0.598991	0.259529
1192	119101	119350		15	10	0.623616	0.274185	0	0.0063725	0.012075	0	5.23664	4.85305	6.00518	3.16502	4.30188	0.339382	2.07615	1.10965	0.771263	0.606864	0.265583
1193	119201	119450		10	9	0.433502	0.0813417	0	0.00059125	3.08333e-05	0	6.38525	4.68574	6.522	2.80733	3.80327	0.243653	1.3301	0.638946	0.489173	0.628712	0.157408
1194	119301	119550		5	11	0.256658	0.0282264	0	0.00088	0	0.002865	6.49991	5.81029	6.36936	2.83664	3.92002	0.232637	1.10636	0.440451	0.36171	0.652091	0.186661
1195	119401	119650		9	17	0.139994	0.00589333	0	0.00173214	0	0.0071625	5.56462	5.51259	6.13267	2.93659	4.02523	0.256861	1.094	0.590407	0.312269	0.671285	0.242826
1196	119501	119750		10	20	0.178603	0.000204286	0.000384286	0.00208381	0	0.00566	3.9189	3.51015	4.7227	3.277	4.57378	0.359399	1.37392	1.89856	0.463381	0.956447	0.855783
1197	119601	119850		12	21	0.315557	0.000362667	0.000845625	0.0141153	7.14286e-06	0.00379714	2.13549	1.93272	2.31405	1.99873	2.62644	0.227705	1.41842	1.07685	0.333389	1.04664	0.468619
1198	119701	119950		18	24	0.491505	0.000756471	0.000825556	0.0312125	5.88235e-06	0.00291867	0.588958	0.90302	0.461586	1.23419	1.60756	0.179805	1.62045	0.896611	0.297921	1.13034	0.389286
1199	119801	120050		24	23	0.497513	0.000707368	0.000848696	0.0413914	0	0.00324105	0.68143	1.45289	0.481413	1.41967	1.57779	0.165516	1.82123	0.66904	0.312934	1.27118	0.373875
1200	119901	120150		15	23	0.443716	0.000417273	0.00114	0.119087	0	0.00271429	1.31523	3.10766	1.03284	1.97247	2.25911	0.165429	2.10743	0.535661	0.320861	1.25379	0.35628
1201	120001	120250		23	10	0.356262	0	0.00079625	0.211197	0	0.0121633	2.58569	6.16915	2.35529	2.71273	3.9552	0.218527	2.39655	1.05879	0.373101	0.934506	0.53985
1202	120101	120350		21	13	0.443568	0	0.0490763	0.425642	0.00572571	0.00947143	4.91539	11.5976	4.78428	5.22515	7.53489	0.181461	3.15119	1.07085	0.315855	0.547686	0.24967
1203	120201	120450		13	20	0.576051	0	0.131922	0.552257	0.0155617	0.000281	5.62592	11.0236	5.29497	4.24034	6.98353	0.224921	3.13483	0.75225	0.284867	0.498709	0.247054
1204	120301	120550		8	27	0.598108	0	0.25559	0.696928	0.030585	0.000256	6.03071	8.81142	5.67893	3.19764	6.76739	0.301858	3.48544	0.9198	0.316528	0.499142	0.406011
1205	120401	120650		14	26	0.583618	0	0.557195	0.93152	0.0736983	0.007152	8.26159	9.10593	6.0827	2.57944	7.36099	0.290345	4.56242	0.98123	0.34685	0.421173	0.46064
1206	120501	120750		24	21	0.688092	0.00118375	0.72117	1.12995	0.12162	0.00730125	10.9612	11.1311	6.17443	2.3287	7.21273	0.240614	4.81922	0.423154	0.340956	0.367369	0.29423
1207	120601	120850		26	16	0.738437	0.004	0.808127	1.18647	0.157007	0.00618333	12.2645	11.1599	6.37299	2.15106	7.51409	0.23529	5.26919	0.36301	0.328025	0.391195	0.332405
1208	120701	120950		23	16	0.780307	0.0206717	1.00553	1.14132	0.158098	0.007374	10.8377	8.19763	5.03365	1.62262	6.39724	0.231322	4.27397	0.574757	0.371358	0.47174	0.489492
1209	120801	121050		19	14	0.851903	0.0423675	1.11356	0.886796	0.143432	0.0102086	9.04217	6.22053	4.31491	1.51823	6.29607	0.307476	3.83441	1.38359	0.429649	0.429814	0.550255
1210	120901	121150		18	12	0.843545	0.068145	1.09572	0.65079	0.122217	0.012818	7.06963	4.72761	3.9248	1.52831	6.59656	0.38898	3.77149	2.63995	0.472157	0.387878	0.597448
1211	121001	121250		17	10	0.75167	0.093185	0.926735	0.221708	0.0927317	0.01056	7.21705	6.04819	3.07993	1.10737	5.05488	0.311773	3.29501	1.59123	0.42514	0.477427	0.324747
1212	121101	121350		13	8	0.616962	0.0829533	0.706262	0.154481	0.067	0.009765	7.27248	6.35437	2.70219	0.95005	4.12981	0.28565	3.12038	0.708535	0.36206	0.476202	0.385285
1213	121201	121450		13	10	0.367988	0.0445575	0.303525	0.087079	0.02194	0.0063975	7.07196	6.01455	2.45196	0.918085	3.97021	0.27983	2.81796	0.727627	0.309762	0.392207	0.621355
1214	121301	121550		10	15	0.406911	0.0227125	0.135071	0.0387738	0.00649625	0.003978	7.92375	6.56267	2.33339	0.843845	3.48537	0.20474	2.13248	0.299353	0.334595	0.343641	0.413148
1215	121401	121650		11	17	0.479745	0.0154183	0.0814558	0.0162944	0.00319083	0.0046	7.28	6.04596	2.28267	0.90413	3.24819	0.20005	1.89009	0.564889	0.336988	0.37972	0.432928
1216	121501	121750		11	18	0.568108	0.010203	0.051557	0.0112222	0.001329	0.003715	6.9783	5.96973	2.18833	0.926462	3.06193	0.186739	1.67503	0.615969	0.311128	0.389389	0.399174
1217	121601	121850		21	13	0.487075	0.002068	0.013056	0.0241787	1e-05	0.005196	5.81239	5.19496	2.68227	1.29996	3.67129	0.266832	1.41196	1.13316	0.219744	0.394253	0.508357
1218	121701	121950		18	17	0.381081	0.000352	0.00210455	0.104019	0	0.00685667	7.51113	6.60631	4.80171	2.03298	5.02034	0.314426	1.70327	1.39599	0.318785	0.326483	0.540837
1219	121801	122050		14	17	0.419379	0.000224444	0.000955	0.209988	0	0.0055625	9.5208	8.24581	5.848	2.33651	5.53822	0.286597	1.80234	1.15062	0.347313	0.26091	0.41944
1220	121901	122150		13	12	0.659102	0.000976667	0.00305333	0.247785	0.00031	0.00288	12.5992	10.919	6.37589	2.80036	5.81772	0.187153	1.98454	0.566278	0.356387	0.25513	0.152958
1221	122001	122250		18	7	0.754165	0.00487875	0.00751	0.169992	0.00134875	0.002185	12.7623	10.4667	6.57362	3.1214	5.80706	0.223756	2.18502	0.821964	0.393985	0.393572	0.260821
1222	122101	122350		13	6	0.6876	0.00780333	0.0114017	0.0922133	0.00188167	0.002335	12.2044	9.53281	6.33071	2.91473	5.32817	0.235962	1.9289	0.865287	0.361042	0.415687	0.30709
1223	122201	122450		9	6	0.424655	0.00484	0.009255	0.0437883	0.000871667	0.00456833	9.50104	7.45741	5.11517	1.76175	4.56095	0.167742	1.02318	0.59373	0.254482	0.167432	0.131542
1224	122301	122550		6	13	0.357616	0.0031525	0.0071375	0.0324817	0.000495714	0.004122	8.99953	6.89345	4.84162	1.46921	4.29074	0.204525	1.01159	0.579688	0.268485	0.150925	0.159309
1225	122401	122650		6	13	0.353345	0.00185833	0.00552333	0.0508275	0.00012	0.00219333	7.59929	5.60945	4.71153	1.65384	4.88742	0.395157	1.31622	2.02979	0.33865	0.297925	0.687438
1226	122501	122750		10	13	0.372525	0.00234429	0.00519	0.131188	9.14286e-05	0.00838	6.0157	4.60728	4.14818	1.66241	5.13323	0.466348	1.4051	2.51221	0.41688	0.362129	1.15836
1227	122601	122850		13	10	0.37964	0.003685	0.01852	0.222841	0.000637143	0.0112767	5.80342	4.89042	4.37832	1.81561	5.60797	0.455041	1.30642	1.90576	0.446175	0.488495	1.07237
1228	122701	122950		15	11	0.409783	0.005328	0.0503633	0.325913	0.003168	0.00824	7.30467	6.46293	5.40688	2.2066	7.02584	0.388518	1.35613	1.6492	0.46439	0.685617	0.652968
1229	122801	123050		9	12	0.417178	0.0117417	0.131942	0.390675	0.00967833	0.01014	8.68035	7.09765	5.62509	2.05751	7.03539	0.383118	1.89212	1.30188	0.502942	0.702647	0.710558
1230	122901	123150		12	12	0.444021	0.0220275	0.209671	0.371424	0.0225512	0.00845571	9.15893	6.54675	5.30219	1.61378	6.46899	0.396002	2.59933	0.764889	0.447441	0.444572	0.587471
1231	123001	123250		12	10	0.544182	0.03676	0.280977	0.341333	0.04227	0.004828	10.2959	6.59157	5.02356	1.31817	6.25246	0.38389	3.4937	0.532468	0.393598	0.237805	0.296872
1232	123101	123350		10	11	0.684375	0.0624133	0.345403	0.293022	0.0686367	0.001358	11.3554	5.87244	4.30785	1.18802	5.94995	0.418447	4.4846	0.873133	0.36284	0.333318	0.390583
1233	123201	123450		10	9	0.665674	0.07682	0.353013	0.369971	0.069395	0	11.9242	5.43483	4.20822	1.00329	5.89515	0.460106	4.77905	0.808485	0.324763	0.386861	0.510846
1234	123301	123550		10	11	0.5592	0.09797	0.336388	0.556193	0.0661317	0	12.4073	5.1684	4.11651	0.82299	5.87136	0.509073	4.81458	0.580898	0.299547	0.35409	0.550695
1235	123401	123650		8	13	0.35822	0.132922	0.321443	0.704668	0.072215	0	10.3041	4.11963	3.88444	0.790932	5.75126	0.599098	4.26889	1.01845	0.338923	0.290185	0.525005
1236	123501	123750		8	16	0.376234	0.207024	0.4471	0.662363	0.111818	0	8.94875	3.96526	3.49543	0.750731	5.44637	0.555146	3.68457	0.815531	0.316255	0.312169	0.388667
1237	123601	123850		11	14	0.44321	0.282547	0.580508	0.535454	0.14234	3.33333e-06	9.59647	4.58526	3.20016	0.815413	5.75282	0.490267	3.93457	0.492152	0.274015	0.360447	0.23435
1238	123701	123950		16	7	0.495339	0.368895	0.73226	0.339078	0.129733	8.625e-05	10.8693	5.33241	3.51953	1.3581	7.05175	0.549091	6.06606	1.52218	0.33448	0.382741	0.405127
1239	123801	124050		16	3	0.46062	0.355904	0.695518	0.241186	0.108459	7.44444e-05	9.71315	5.08082	3.39836	1.69798	6.95066	0.58808	6.64276	2.28015	0.397386	0.436534	0.694897
1240	123901	124150		11	4	0.381116	0.29526	0.569181	0.213727	0.0723829	0	8.05686	4.83202	2.75644	1.62703	5.92558	0.588833	6.2124	2.22415	0.402414	0.418106	0.626527
1241	124001	124250		5	7	0.234147	0.170188	0.262103	0.358252	0.0171017	0	5.1032	4.16132	1.33218	0.831995	3.76228	0.632573	4.69825	1.11941	0.366532	0.228285	0.218993
1242	124101	124350		4	8	0.224154	0.195771	0.233692	0.485329	0.019945	0	3.52921	3.28195	0.998043	0.752755	3.57067	0.728894	4.4879	1.79889	0.375464	0.290411	0.313887
1243	124201	124450		5	9	0.266162	0.277118	0.303405	0.651108	0.0439333	0	2.68296	2.92008	0.74875	0.615787	3.25894	0.788553	4.45063	1.97479	0.408755	0.397737	0.330455
1244	124301	124550		7	10	0.370218	0.416443	0.459312	0.868428	0.07821	0	2.37552	2.90263	0.444263	0.333397	2.4327	0.744862	4.43733	1.59145	0.468578	0.537318	0.217308
1245	124401	124650		11	5	0.426214	0.536719	0.606953	1.02562	0.098035	0	2.01609	2.24912	0.503715	0.538604	2.94598	0.927281	5.31556	2.55741	0.508973	0.612424	0.343444
1246	124501	124750		11	1	0.454745	0.633982	0.769847	1.07331	0.118243	0	1.98739	2.16012	0.477417	0.553128	2.71961	1.08633	5.67215	2.56213	0.51217	0.561553	0.29748
1247	124601	124850		8	0	0.109725	0.437962	0.920148	0.999704	0.0583893	0.00334733	2.9429	2.52989	0.512655	0.607977	2.22598	1.52053	6.76403	2.99209	0.473313	0.410184	0.48617
1248	124701	124950		5	0	0.0493717	0.396093	0.995381	0.660088	0.0451138	0.00408241	3.24625	2.61064	0.542089	0.630628	2.14979	1.61966	7.27441	3.22246	0.478756	0.432036	0.537414
1249	124801	125050		0	0	0.038946	0.373997	1.00182	0.50275	0.0419812	0.004102	3.27083	2.58894	0.547283	0.632312	2.07659	1.65369	7.30659	3.25815	0.479522	0.447804	0.549366
1250	124901	125150		0	0	0.0364754	0.352829	0.980132	0.50275	0.0400723	0.00394462	3.27613	2.58728	0.530284	0.634585	2.00382	1.69151	7.37582	3.26314	0.485872	0.455683	0.50847
1251	125001	125250		0	0	0.00289	0.09632	0.53659	0.19619	0.00593	0.00635	2.83787	2.01923	0.52467	0.53203	1.6662	1.71815	7.57438	2.9659	0.4746	0.49893	0.62619
1252	125101	125350		0	0	0.00289	0.09632	0.53659	0.19619	0.00593	0.00635	2.83787	2.01923	0.52467	0.53203	1.6662	1.71815	7.57438	2.9659	0.4746	0.49893	0.62619
1253	125201	125450		0	0	0.0114433	0.09746	0.394907	0.19619	0.0106867	0.00940667	2.4363	1.73723	0.78546	0.900193	2.75754	1.78107	7.77578	3.99483	0.50913	0.493183	1.14961
1254	125301	125550		0	2	0.0199967	0.0986	0.253223	0.210501	0.0154433	0.0124633	2.03473	1.45522	1.04625	1.26836	3.84888	1.84399	7.97718	5.02377	0.54366	0.487437	1.67302
1255	125401	125650		0	9	0.0242733	0.09917	0.182382	0.231648	0.0178217	0.0139917	1.83394	1.31422	1.17664	1.45244	4.39455	1.87545	8.07788	5.53823	0.560925	0.484563	1.93473
1256	125501	125750		0	9	0.107411	0.286882	0.189194	0.235646	0.0696344	0.0157483	1.87412	1.4789	1.02155	1.27082	3.72444	1.95122	8.8376	4.90751	0.886313	0.788882	1.57446
1257	125601	125850		0	3	0.113792	0.301764	0.191587	0.23546	0.0724315	0.0162245	1.91769	1.53246	1.02011	1.25756	3.52104	1.90339	8.92956	4.62254	0.895966	0.812233	1.51274
1258	125701	125950		6	0	0.116863	0.306672	0.192951	0.237655	0.0734694	0.0167781	1.91651	1.55417	1.03356	1.25123	3.40389	1.89595	8.97257	4.47839	0.911161	0.831926	1.49502
1259	125801	126050		12	5	0.116717	0.299915	0.187866	0.25504	0.0712019	0.017877	1.88084	1.56655	1.08861	1.26776	3.23619	1.85697	8.89855	4.2292	0.91996	0.850317	1.50719
1260	125901	126150		9	12	0.11328	0.293405	0.18497	0.517327	0.0692819	0.0177423	1.90139	1.56611	1.10117	1.28074	3.29159	1.87135	8.98759	4.27441	0.913347	0.841593	1.52994
1261	126001	126250		8	20	0.150716	0.369084	0.255999	0.753334	0.0973123	0.0196059	1.86008	1.62321	1.02471	1.22664	3.49235	1.78159	8.12717	4.35078	0.87159	0.816262	1.4852
1262	126101	126350		13	15	0.271028	0.621598	0.514515	0.743894	0.194804	0.0294979	1.57226	1.82272	0.925732	1.1092	3.83636	1.29565	4.51001	3.79843	0.667712	0.744157	1.32939
1263	126201	126450		17	11	0.313732	0.702959	0.599887	0.596285	0.233682	0.0333646	1.52278	1.92111	1.01433	1.20252	4.37151	1.19095	3.53195	3.90007	0.60978	0.729511	1.41675
1264	126301	126550		14	10	0.315167	0.680956	0.571566	0.319694	0.225636	0.0313731	1.50366	1.96701	0.961211	1.11664	4.25382	1.14237	3.41948	3.67577	0.591541	0.697038	1.31712
1265	126401	126650		7	12	0.336453	0.482587	0.286493	0.299907	0.141692	0.022935	1.48057	2.26692	0.3574	0.367547	2.6757	0.63073	2.20224	1.60554	0.425708	0.397917	0.269703
1266	126501	126750		12	14	0.436946	0.511267	0.29178	0.49444	0.154812	0.021865	1.51497	2.3077	0.343728	0.408639	2.53729	0.585695	2.62495	1.7119	0.453544	0.468721	0.348176
1267	126601	126850		12	12	0.529864	0.6215	0.381404	0.618736	0.197664	0.019564	1.57129	2.3019	0.57871	0.770522	3.71281	0.820546	3.63986	2.76528	0.49096	0.607412	1.16863
1268	126701	126950		12	12	0.564327	0.790793	0.5537	0.725765	0.276427	0.0240067	2.08577	2.83581	0.747543	1.00697	4.94299	0.962527	3.84194	3.31855	0.43675	0.661633	1.62997
1269	126801	127050		11	12	0.529782	0.752752	0.634773	0.827347	0.258703	0.02003	2.75558	3.45911	0.419218	0.501898	3.08552	0.527693	2.66572	1.46588	0.483057	0.600377	0.336302
1270	126901	127150		12	13	0.495752	0.698322	0.65055	0.840146	0.236615	0.01659	3.04298	3.55912	0.505207	0.567527	3.26121	0.492667	2.39384	1.45588	0.485333	0.627537	0.334925
1271	127001	127250		11	16	0.5835	0.734662	0.710902	0.534084	0.24833	0.00820333	3.48382	3.70623	0.675558	0.748388	4.15001	0.451323	1.86678	1.61835	0.36252	0.733712	0.258117
1272	127101	127350		16	21	0.696773	0.529947	0.515842	0.18849	0.17753	0.00532167	4.20254	4.502	1.20151	1.16234	5.34441	0.562904	1.67843	1.87559	0.341099	0.608173	0.759477
1273	127201	127450		21	16	0.718277	0.340818	0.330753	0.0537788	0.115101	0.005131	4.67443	5.11232	1.54865	1.29991	5.49882	0.5396	1.43317	1.64753	0.328386	0.539064	0.870364
1274	127301	127550		18	12	0.538915	0.0902537	0.067775	0.0113189	0.0291313	0.00508	4.97738	5.35905	1.75169	1.20881	4.56465	0.31235	0.75953	0.858681	0.314785	0.564211	0.45579
1275	127401	127650		14	12	0.436246	0.00816	0.004602	0.00233667	0.001217	0.00203111	3.60224	3.10134	1.3239	1.00075	3.27515	0.247899	0.447973	1.24926	0.290397	0.406068	0.466415
1276	127501	127750		10	10	0.4397	0.001068	0.000944	0.000317143	0	0.000208889	3.44202	2.31212	1.46062	0.86739	2.38951	0.159988	0.260016	0.959858	0.264766	0.354705	0.35586
1277	127601	127850		12	11	0.401707	0	0	0	0	1.5e-05	4.70415	2.56591	3.5112	1.27349	2.61486	0.16376	0.200522	0.648118	0.318812	0.485198	0.467892
1278	127701	127950		9	14	0.447471	0	0	0	0	0	5.74557	3.10613	5.89904	2.09497	3.99552	0.220819	0.272093	1.06739	0.382824	0.589413	0.741128
1279	127801	128050		11	13	0.50704	0	0	0	0	0	6.13354	3.52944	7.06836	2.6873	5.27838	0.264578	0.374722	1.42312	0.400465	0.593328	0.84187
1280	127901	128150		15	16	0.535755	0	0	0	0	0	6.58793	4.87319	6.28129	2.70747	5.14893	0.210325	0.303622	0.795568	0.28246	0.385995	0.514048
1281	128001	128250		17	18	0.562455	0	0	8.66667e-05	0	0.000762857	6.72172	5.57208	6.47237	2.99282	5.47099	0.210803	0.455149	0.895704	0.268373	0.389461	0.470086
1282	128101	128350		15	17	0.656697	0	0	6.5e-05	0	0.00089	7.44644	6.87819	7.40019	3.47322	6.49221	0.221557	0.645027	1.11259	0.280635	0.460208	0.389165
1283	128201	128450		20	11	0.644822	0	0	0	0	0.00148333	8.01481	8.111	7.74087	3.29812	5.92678	0.20834	0.820015	0.6692	0.32225	0.426995	0.232848
1284	128301	128550		15	7	0.548834	0	0	0	0	0.0011125	6.98378	6.62438	6.56198	2.52507	4.63991	0.24071	0.98845	0.970866	0.382995	0.308249	0.360834
1285	128401	128650		8	7	0.544905	0	0	0.00031875	0	0	5.53159	4.87729	4.94191	1.66598	3.51234	0.239312	1.07811	1.30642	0.394212	0.27133	0.4072
1286	128501	128750		6	10	0.557614	0	0	0.0124633	0	0	4.4451	3.74986	3.63726	1.25339	2.84758	0.293828	1.5259	1.72223	0.331681	0.349215	0.473583
1287	128601	128850		11	9	0.568259	0	0.00561	0.134	0	0	3.55487	2.70758	2.42008	0.868301	2.14213	0.38453	2.2783	1.98883	0.337701	0.430088	0.463447
1288	128701	128950		10	9	0.645703	0	0.0445983	0.356046	0	0	3.7239	2.76771	2.0979	0.598227	1.53174	0.438095	2.62303	1.64471	0.369207	0.419358	0.314692
1289	128801	129050		12	9	0.61369	0.0138225	0.218631	0.49515	0.0116863	0	3.49351	2.70912	1.85848	0.478374	1.28864	0.578844	3.01314	1.59399	0.36037	0.435539	0.293899
1290	128901	129150		11	8	0.532872	0.0499838	0.392773	0.430583	0.0371225	0	3.38533	2.9268	1.38919	0.38114	1.2319	0.692384	3.48932	1.85647	0.26833	0.32731	0.186661
1291	129001	129250		9	8	0.482573	0.0668533	0.374168	0.377155	0.0450183	0	3.4662	3.38842	1.08573	0.318295	1.08638	0.737787	3.89459	1.97272	0.213243	0.274207	0.121132
1292	129101	129350		8	10	0.439001	0.0645763	0.254185	0.370425	0.02607	0	3.33532	3.75268	0.955082	0.306029	1.21392	0.758504	4.16025	2.02197	0.233635	0.348353	0.143295
1293	129201	129450		9	9	0.420222	0.0921238	0.187265	0.363115	0.005475	0	2.80739	3.54463	0.891335	0.404857	1.48945	0.837132	4.7992	2.22926	0.291806	0.504874	0.193234
1294	129301	129550		9	9	0.375113	0.154397	0.195225	0.314225	0	0.00018375	2.46752	3.51527	0.785164	0.396334	1.44826	0.973298	4.77192	2.04625	0.290795	0.497252	0.200716
1295	129401	129650		9	10	0.333785	0.202871	0.192408	0.26088	0	0.00290625	1.96524	3.41373	0.558925	0.286284	1.14188	0.983321	3.81346	1.49219	0.300206	0.34187	0.158981
1296	129501	129750		9	7	0.308064	0.205902	0.165099	0.221573	0.000975	0.0027225	1.42211	3.02475	0.37816	0.23324	1.00081	0.948275	3.57173	1.25325	0.304943	0.310544	0.116009
1297	129601	129850		9	7	0.276903	0.203427	0.149065	0.184	0.00499	0	1.23718	2.75614	0.337833	0.297222	1.40452	1.03309	4.08645	1.66126	0.284502	0.399585	0.127378
1298	129701	129950		6	9	0.238523	0.190492	0.128337	0.127598	0.008855	0	1.29073	2.49208	0.341708	0.336052	1.4578	1.03859	3.64064	1.83894	0.266252	0.347308	0.146704
1299	129801	130050		6	12	0.244875	0.211999	0.12229	0.181108	0.00623625	0	1.37099	2.58101	0.317149	0.336429	1.3307	1.027	4.25611	1.81044	0.229777	0.27281	0.121748
1300	129901	130150		12	8	0.302982	0.281638	0.151578	0.338664	0.00763833	0	1.37717	2.41741	0.440508	0.5352	2.22546	1.15603	6.07535	2.66581	0.234882	0.309185	0.389872
1301	130001	130250		9	9	0.421874	0.378419	0.223604	0.643703	0.028095	0	1.3358	2.19267	0.537397	0.713231	3.00853	1.25398	6.77376	3.23598	0.310154	0.34003	0.69741
1302	130101	130350		6	12	0.573881	0.575336	0.387236	0.755935	0.123332	0	1.59799	2.82259	0.405102	0.582583	2.55217	1.16617	6.31	2.47929	0.384576	0.338485	0.503849
1303	130201	130450		11	17	0.640724	0.70515	0.5186	0.673667	0.200115	0.00316875	1.79101	3.3787	0.276575	0.459391	2.23369	1.06449	6.07653	1.8271	0.423235	0.3435	0.215119
1304	130301	130550		14	10	0.630242	0.703417	0.528965	0.680599	0.202117	0.010887	1.71774	3.57377	0.311689	0.549591	2.61531	1.09859	6.27632	1.96759	0.444935	0.377764	0.189352
1305	130401	130650		12	10	0.563515	0.653507	0.484783	0.732298	0.191095	0.0172992	1.51589	3.3258	0.363845	0.607513	2.82767	1.10511	6.18147	2.23192	0.405415	0.497321	0.234233
1306	130501	130750		11	11	0.530763	0.636979	0.462352	0.87064	0.196929	0.021422	1.32279	3.00964	0.372421	0.554783	2.76474	1.07424	5.70978	2.28102	0.346052	0.642104	0.214545
1307	130601	130850		7	13	0.615602	0.776123	0.506174	1.01581	0.240986	0.023125	1.33935	2.98894	0.349027	0.50898	2.48485	1.00548	6.23632	2.25292	0.346997	0.669858	0.215106
1308	130701	130950		12	17	0.807051	1.10199	0.606402	0.6941	0.323851	0.0161787	1.36973	2.91603	0.421548	0.639674	2.74024	1.15167	10.1268	3.22128	0.466182	0.594251	0.557694
1309	130801	131050		15	15	0.827521	1.10871	0.583014	0.530895	0.322678	0.00933125	1.38518	3.15835	0.398205	0.62833	2.75143	1.10106	10.5453	3.53	0.519389	0.48615	0.600434
1310	130901	131150		14	13	0.577476	0.721233	0.373432	0.440163	0.199953	0.0166767	1.24612	2.70364	0.608233	0.715918	2.71683	1.17185	9.07216	3.22166	0.582449	0.6142	0.757038
1311	131001	131250		15	12	0.391784	0.427028	0.237251	0.619968	0.0975889	0.0165133	1.09833	2.25545	0.733231	0.759844	2.60493	1.15152	7.90925	2.90879	0.547147	0.614114	0.803731
1312	131101	131350		11	14	0.48152	0.483439	0.359011	0.55346	0.0821463	0	1.09623	2.03769	0.703669	0.956454	3.29857	1.18904	8.28871	3.7309	0.42427	0.430768	0.944791
1313	131201	131450		10	18	0.509939	0.507602	0.3761	0.365088	0.0714656	0	1.26492	2.538	0.60989	0.928006	3.3334	1.17316	8.12132	3.6264	0.416483	0.425761	0.786514
1314	131301	131550		19	17	0.434132	0.427489	0.284534	0.513432	0.051332	0.002374	1.2392	2.77483	0.578516	0.772745	2.87375	1.10966	7.92381	2.88392	0.442356	0.468639	0.549695
1315	131401	131650		17	10	0.46526	0.476949	0.279317	0.661597	0.038748	0.002374	1.14445	2.52545	0.528827	0.696522	2.53991	1.09757	9.43703	2.5762	0.495871	0.473446	0.483049
1316	131501	131750		10	11	0.563006	0.562138	0.289191	0.497849	0.018145	0	1.07645	2.28954	0.315812	0.530942	2.0273	0.926117	9.34236	2.50513	0.451956	0.330889	0.277809
1317	131601	131850		12	15	0.436951	0.425857	0.208964	0.346954	0.00827417	0	0.929372	1.85926	0.429375	0.633374	2.30351	1.05967	7.96288	3.10777	0.380953	0.336203	0.512319
1318	131701	131950		12	10	0.391858	0.363136	0.164925	0.440889	0.0119342	9.72727e-05	0.963198	1.86748	0.518702	0.702789	2.30215	1.21843	7.79172	3.28195	0.371979	0.436293	0.616045
1319	131801	132050		12	13	0.552491	0.39575	0.175495	0.532145	0.0395918	9.72727e-05	1.24573	2.0262	0.612036	0.693679	1.87133	1.46445	8.18147	3.35903	0.430495	0.565016	0.548456
1320	131901	132150		13	13	0.690278	0.4434	0.236345	0.55077	0.0670209	0	1.35869	2.082	0.535015	0.593735	1.71517	1.56082	8.79945	3.44089	0.427075	0.523826	0.382749
1321	132001	132250		13	16	0.794546	0.469511	0.302986	0.430081	0.0964538	0	1.40728	2.28864	0.339857	0.425621	1.48611	1.5639	8.90412	3.13942	0.384876	0.444452	0.14924
1322	132101	132350		16	16	0.649266	0.38223	0.313949	0.339803	0.106524	0.000635	1.22056	2.2014	0.359198	0.437099	1.52675	1.65902	8.41236	2.74963	0.371286	0.441785	0.124599
1323	132201	132450		17	11	0.39808	0.260892	0.316002	0.427368	0.073296	0.011633	1.04369	2.12108	0.579623	0.573491	1.701	2.0223	8.27868	2.8516	0.437991	0.568711	0.539366
1324	132301	132550		17	9	0.343391	0.231444	0.356989	0.468293	0.057942	0.019792	1.06808	2.14232	0.742421	0.704372	1.92854	2.41301	9.50296	3.0928	0.448371	0.509847	0.619662
1325	132401	132650		11	11	0.470536	0.249819	0.484119	0.390959	0.065649	0.011642	1.15413	2.10392	0.876776	0.848882	2.52343	2.67476	10.9553	3.69358	0.370873	0.347618	0.637517
1326	132501	132750		10	17	0.460614	0.187367	0.488346	0.755266	0.0469167	0.00574583	1.25257	2.22136	0.875857	0.763439	2.2585	2.50787	10.8943	3.50091	0.372685	0.412969	0.741706
1327	132601	132850		13	20	0.49453	0.130576	0.559034	0.866231	0.0261625	0.0056	1.40326	2.43601	0.814331	0.61866	1.76716	2.26056	10.518	3.14303	0.396524	0.470541	0.613575
1328	132701	132950		19	22	0.685161	0.150883	0.821569	0.730203	0.0342111	0.001565	1.57985	2.66419	0.81635	0.577009	1.73594	2.10407	9.92933	3.50728	0.416926	0.487103	0.427179
1329	132801	133050		19	24	0.741127	0.167874	0.893864	0.687434	0.0577771	0.000202857	1.89892	2.91887	1.00644	0.653614	1.95775	2.17228	10.2219	3.82093	0.474763	0.510613	0.370331
1330	132901	133150		23	28	0.664382	0.176989	0.782929	0.750441	0.0981237	0.00667	2.41416	3.02798	1.40122	0.776021	2.1347	2.31512	10.2505	3.45348	0.564311	0.496966	0.678134
1331	133001	133250		26	25	0.724171	0.20468	0.888646	0.763628	0.112736	0.007089	2.86641	3.49896	1.47764	0.876094	2.13166	2.20835	9.8534	3.09497	0.528125	0.49524	0.69769
1332	133101	133350		26	21	0.658542	0.235348	0.778318	0.861055	0.079215	0.008377	3.02187	3.63552	1.57197	1.12768	2.44926	1.87196	10.3838	3.22462	0.448012	0.565551	0.659548
1333	133201	133450		24	12	0.677007	0.399031	0.78947	1.22837	0.0529267	0.00558	3.03578	3.77165	1.33531	0.989684	2.05675	1.58604	10.0127	2.9284	0.38073	0.518209	0.498991
1334	133301	133550		18	12	0.890522	0.683813	1.07438	1.17948	0.0737142	0.000178333	3.17365	4.2439	1.17654	0.939983	2.10408	1.53179	9.57026	3.04994	0.373173	0.481617	0.703557
1335	133401	133650		13	17	0.991229	0.862804	1.14931	0.812189	0.102712	0	3.11208	4.11102	1.19395	1.05349	2.52548	1.44458	8.44844	3.31185	0.377822	0.488926	0.776364
1336	133501	133750		15	21	0.929402	0.735402	0.958875	0.835287	0.0974192	0	3.51145	4.41443	1.29926	0.996189	2.10314	1.13817	7.30165	2.50559	0.366609	0.42219	0.350211
1337	133601	133850		19	16	0.872305	0.43969	0.778528	0.768791	0.05036	0	4.91862	5.7094	1.80841	1.27977	2.29048	0.870059	7.43845	2.24085	0.394822	0.433061	0.25847
1338	133701	133950		17	14	0.876657	0.282039	0.683358	0.356495	0.0190108	0	5.86543	6.07184	2.25145	1.57864	2.61216	0.696759	6.34298	2.18144	0.415658	0.506926	0.361117
1339	133801	134050		12	9	0.757514	0.146257	0.43389	0.121692	0.00133857	0	5.9642	5.50807	2.65956	1.62825	2.51456	0.549019	4.07168	1.63688	0.385734	0.493224	0.398291
1340	133901	134150		10	7	0.479567	0.0273912	0.085515	0.040627	0	0	7.81248	6.99288	4.3968	2.51548	3.6508	0.39113	2.53126	1.26216	0.304152	0.205691	0.31661
1341	134001	134250		5	9	0.462712	0.0105554	0.03459	0.0177725	0	0.000135	7.69911	6.20175	5.32382	3.22354	4.20856	0.357234	2.18269	1.81514	0.359281	0.282643	0.447214
1342	134101	134350		8	16	0.489588	0.00333833	0.0116964	0.0118373	0	0.00185909	8.05617	5.83473	6.07137	3.9884	4.80028	0.327943	1.73791	1.91018	0.380942	0.34761	0.532672
1343	134201	134450		14	16	0.519023	0.000491818	0.003233	0.00919	0	0.00420667	9.26779	6.63923	7.8065	5.37144	6.1809	0.361112	1.59944	2.05185	0.362644	0.369334	0.70261
1344	134301	134550		19	16	0.509533	0.000396	0.00199917	0.00609667	0	0.00358714	10.4707	7.61962	8.58574	6.05494	6.31656	0.305692	1.28036	1.53688	0.279578	0.359366	0.481347
1345	134401	134650		15	12	0.457944	0.0002725	0.00184556	0.003175	2.75e-05	0.002804	10.2031	7.84833	8.4601	6.26554	6.32912	0.273266	0.975177	1.11614	0.215549	0.342477	0.47869
1346	134501	134750		11	7	0.398993	0.00032125	0.0012425	0.000988	3.66667e-05	0.00173167	8.39968	6.96248	8.39992	6.43351	7.04936	0.290234	1.11989	2.17256	0.27074	0.329979	0.861091
1347	134601	134850		7	10	0.449315	4.875e-05	0.000294	0.00113167	0	0.00378571	8.62988	7.49254	7.2923	6.05084	6.55801	0.209845	0.88089	1.57949	0.279673	0.286488	0.537532
1348	134701	134950		9	11	0.498539	0	0	0.00087	0	0.004992	8.48412	7.39574	6.52577	5.89497	6.24546	0.231601	0.845361	1.16988	0.337599	0.363544	0.467263
1349	134801	135050		10	12	0.7197	0	0	0.0006525	0	0.000182	4.32991	5.48951	3.44402	5.6288	6.8234	0.337532	1.23657	2.43133	0.38061	0.357894	1.18683
1350	134901	135150		8	9	0.625125	0.00021	0.00017375	0	0	0.0019225	4.2443	5.60178	2.62345	4.76452	6.04727	0.275813	1.09287	1.88943	0.321532	0.342539	1.0556
1351	135001	135250		10	7	0.453353	0.000381667	0.000786667	0	0	0.00301	5.17429	5.58773	2.85344	4.16072	5.62001	0.23815	1.12727	2.12512	0.331022	0.377912	0.750812
1352	135101	135350		6	5	0.254443	0.000635	0.000985	0	2.75e-05	0.00262	5.46621	4.49825	3.19746	3.02591	4.71636	0.361133	1.07801	2.53096	0.284318	0.441832	0.516995
1353	135201	135450		4	2	0.136496	0.002208	0.00196625	0	6.75e-05	0.005374	5.32913	3.77363	2.47078	1.64602	2.58973	0.284818	1.02967	1.46271	0.268595	0.45343	0.438768
1354	135301	135550		1	1	0.0678533	0.004804	0.00404333	0	8e-05	0.004718	5.17373	3.22924	1.74411	0.765375	1.11826	0.213328	1.21742	0.983195	0.261578	0.39626	0.217177
1355	135401	135650		2	3	0.0561233	0.0116633	0.0110317	0.00439875	0.00035	0.004215	4.20597	2.42799	1.00674	0.359095	0.621535	0.207445	1.55404	1.28922	0.255895	0.427763	0.194972
1356	135501	135750		2	4	0.0805812	0.0161113	0.0163762	0.00824667	0.000151667	0.005426	4.37911	2.33472	0.734385	0.251595	0.484029	0.205096	1.83749	1.29284	0.227601	0.451561	0.125142
1357	135601	135850		4	5	0.119745	0.0174917	0.020695	0.0035725	6.16667e-05	0.00456	4.80971	2.3479	0.568323	0.226987	0.52292	0.210632	2.27304	1.42294	0.201752	0.430577	0.121132
1358	135701	135950		4	5	0.15522	0.012315	0.0270933	0	4e-05	0.00220333	4.64848	2.15536	0.565525	0.213103	0.510498	0.203245	2.50812	1.55529	0.25213	0.339115	0.192068
1359	135801	136050		5	3	0.16136	0.0083225	0.0326813	0	6.8e-05	0.0028925	4.47493	1.9437	0.650061	0.209695	0.608105	0.24536	2.45605	1.6334	0.316447	0.349925	0.326453
1360	135901	136150		5	3	0.18071	0.00595	0.0404183	0.00673	6.8e-05	0.003286	4.62459	1.92937	0.700998	0.21131	0.618488	0.263068	2.42427	1.57689	0.328117	0.34486	0.310137
1361	136001	136250		5	3	0.198623	0.00279167	0.0362267	0.0209988	0	0.001475	4.45007	2.04848	0.650008	0.18808	0.324663	0.196668	2.1549	1.21768	0.302225	0.309168	0.105515
1362	136101	136350		4	3	0.174419	0.000695714	0.025175	0.0212683	0	0.000125	3.83896	1.82272	0.677896	0.334222	0.997299	0.217105	2.20123	1.80837	0.312085	0.296636	0.249619
1363	136201	136450		5	3	0.140422	0	0.0199483	0	0	0	3.11553	1.44885	0.698797	0.471053	1.76519	0.315958	2.2703	2.47312	0.297465	0.279568	0.470922
1364	136301	136550		4	1	0.10784	0	0.0210233	0	0	0	2.70296	1.52123	0.573873	0.326665	0.863517	0.294692	2.08712	1.55261	0.253837	0.244132	0.366355
1365	136401	136650		1	2	0.0704962	0	0.0124662	0	0	0.003555	2.71353	1.78198	0.592554	0.272134	0.360652	0.2149	1.82732	1.01835	0.278896	0.21873	0.259324
1366	136501	136750		1	1	0.0327083	0	0.00231	0	0	0.00711	2.63752	2.01881	0.684767	0.30514	0.43754	0.214378	1.58993	0.882102	0.316267	0.237133	0.270108
1367	136601	136850		0	0	0.0288617	0	0	0	0	0.000185	3.2401	2.8437	0.932577	0.444987	0.737902	0.19619	1.45584	0.627487	0.29905	0.329092	0.140443
1368	136701	136950		0	1	0.052955	0	0	0	0	7.4e-05	4.43135	4.14603	1.56908	0.829856	1.60978	0.185947	1.35795	0.62379	0.302666	0.380859	0.0840557
1369	136801	137050		2	2	0.0982867	0	0.000205	0	0	7.5e-06	5.60696	5.65904	2.59127	1.45514	2.73105	0.18373	1.20972	0.535045	0.288572	0.39792	0.08793
1370	136901	137150		5	3	0.240785	0	0.000241667	0	0	7.5e-05	8.49504	8.80074	4.87264	3.415	4.75751	0.180005	1.10597	0.373773	0.238417	0.40946	0.102252
1371	137001	137250		13	1	0.439698	0	2.75e-05	0	0	4.5e-05	25.097	18.8895	11.4639	6.07729	7.44802	0.161341	1.00957	0.47458	0.299505	0.432591	0.139505
1372	137101	137350		16	0	0.80702	0	0	0	0	0.000196667	38.0934	23.3243	19.791	14.0087	9.51008	0.183509	0.821393	1.05672	0.400971	0.407259	0.321102
1373	137201	137450		28	1	0.929979	0	0	0	0	0.00022125	44.3338	25.9164	22.7881	16.4871	10.0341	0.179347	0.695531	1.11006	0.42104	0.38463	0.335799
1374	137301	137550		43		0.649088	0.000334	0.000187		7.7e-05	0.00881662	26.8613	16.5654	18.7342	8.24356	7.27745	0.560681	1.01645	1.35611	0.61469	0.579259	0.681888
1375	137401	137650		42		0.368198	0.000668	0.000374		0.000154	0.017412	9.38875	7.21438	14.6804	8.24356	4.52079	0.942015	1.33736	1.60215	0.80834	0.773888	1.02798
1376	137501	137750		42		0.368224	0.000794286	0.00114714		0.00011	0.0157857	8.62093	6.86949	13.7452	8.24356	5.08704	0.87412	1.33736	1.45062	0.901918	0.810737	0.950428
1377	137601	137850		45		0.473522	0.000792	0.001324		0	0.011486	7.09822	5.92566	11.5309	8.24356	6.21954	0.797148	0.66868	1.48149	0.987642	0.878582	0.904752
1378	137701	137950		53		0.614915	0.00087	0.00023		0	0.01297	6.61174	5.79929	8.6868	8.24356	3.10977	0.80469	0.66868	1.38006	0.9924	0.74537	0.84095
